# Supplementary material for: Force and torque on spherical particles in micro-channel flows using computational fluid dynamics
Source: R Soc Open Sci. 2016 Jul 27;3(7):160298. doi: 10.1098/rsos.160298 (PMC4968475; doi:10.1098/rsos.160298)
Supplement: Files included contain raw data of particle traces used in the analysis. [file rsos160298supp1.txt]

7185414	58	492.0	255.0	10.50398063659668	216	107	2	30.5	38.148148148148145	28.641401920612264	8240	12.339947700500488	21.25238800048828	190.0	B	Blank	0	untreated	20150902	1.3	0.5	20.54	1.402	20150902_JanusFITC particle perfusion_short chamber_0p5 dynpcm2001.avi
7185414	59	478.4166564941406	255.0	10.402841567993164	244	140	2	41.5	50.594262295081968	39.793773298196449	12345	14.101896286010742	20.807756423950195	217.5	B	Blank	0	untreated	20150902	1.3	0.5	20.54	1.402	20150902_JanusFITC particle perfusion_short chamber_0p5 dynpcm2001.avi
7185414	60	467.0	255.0	10.75351619720459	254	167	2	44.0	56.736220472440948	45.236966921604626	14411	13.823293685913086	21.853796005249023	227.5	B	Blank	0	untreated	20150902	1.3	0.5	20.54	1.402	20150902_JanusFITC particle perfusion_short chamber_0p5 dynpcm2001.avi
7185414	61	454.5	255.0	10.616996765136719	250	167	3	38.0	50.515999999999998	40.95707196565693	12629	13.855001449584961	21.22374153137207	223.5	B	Blank	0	untreated	20150902	1.3	0.5	20.54	1.402	20150902_JanusFITC particle perfusion_short chamber_0p5 dynpcm2001.avi
7185414	62	442.5	255.0	10.415230751037598	218	119	4	30.5	37.811926605504588	28.688719212430168	8243	12.745265007019043	20.73869514465332	192.5	B	Blank	0	untreated	20150902	1.3	0.5	20.54	1.402	20150902_JanusFITC particle perfusion_short chamber_0p5 dynpcm2001.avi
7185414	63	435.5	255.0	10.312867164611816	200	102	4	24.5	33.015000000000001	24.663632639982289	6603	11.44178295135498	21.532690048217773	174.5	B	Blank	0	untreated	20150902	1.3	0.5	20.54	1.402	20150902_JanusFITC particle perfusion_short chamber_0p5 dynpcm2001.avi
7185414	64	425.5	256.0	10.364174842834473	198	86	6	24.0	30.388888888888889	21.643467248179242	6017	11.348945617675781	22.892656326293945	172.0	B	Blank	0	untreated	20150902	1.3	0.5	20.54	1.402	20150902_JanusFITC particle perfusion_short chamber_0p5 dynpcm2001.avi
7185414	65	394.0	256.0	10.75351619720459	257	177	3	49.0	60.225680933852139	48.367389024366233	15478	14.346725463867188	22.058704376220703	230.0	B	Blank	0	untreated	20150902	1.3	0.5	20.54	1.402	20150902_JanusFITC particle perfusion_short chamber_0p5 dynpcm2001.avi
7185414	66	388.0	256.0	10.75351619720459	259	199	4	46.0	62.467181467181469	51.261554721272091	16179	14.206835746765137	22.24527931213379	232.0	B	Blank	0	untreated	20150902	1.3	0.5	20.54	1.402	20150902_JanusFITC particle perfusion_short chamber_0p5 dynpcm2001.avi
7185414	67	382.5	255.5	10.827255249023438	262	204	3	45.0	59.793893129770993	50.190205783591537	15666	14.126504898071289	22.534648895263672	234.5	B	Blank	0	untreated	20150902	1.3	0.5	20.54	1.402	20150902_JanusFITC particle perfusion_short chamber_0p5 dynpcm2001.avi
7185414	68	370.0	256.0	10.75351619720459	237	163	4	39.0	49.738396624472571	39.251852631206198	11788	12.982136726379395	22.68625259399414	210.5	B	Blank	0	untreated	20150902	1.3	0.5	20.54	1.402	20150902_JanusFITC particle perfusion_short chamber_0p5 dynpcm2001.avi
7185414	69	357.4166564941406	256.0	10.402841567993164	210	120	4	28.0	35.219047619047622	27.351497200207703	7396	11.673316955566406	21.744951248168945	184.5	B	Blank	0	untreated	20150902	1.3	0.5	20.54	1.402	20150902_JanusFITC particle perfusion_short chamber_0p5 dynpcm2001.avi
7185414	70	344.5	256.0	10.616996765136719	201	96	5	24.0	31.746268656716417	23.172730124015597	6381	10.960614204406738	23.495744705200195	174.5	B	Blank	0	untreated	20150902	1.3	0.5	20.54	1.402	20150902_JanusFITC particle perfusion_short chamber_0p5 dynpcm2001.avi
7185414	71	333.5	257.0	10.616996765136719	226	129	4	34.5	43.331858407079643	33.441410303619016	9793	12.174903869628906	22.23166847229004	199.5	B	Blank	0	untreated	20150902	1.3	0.5	20.54	1.402	20150902_JanusFITC particle perfusion_short chamber_0p5 dynpcm2001.avi
7185414	72	327.5	257.0	10.616996765136719	244	149	3	38.0	50.827868852459019	40.963336790744734	12402	13.618783950805664	22.250234603881836	217.0	B	Blank	0	untreated	20150902	1.3	0.5	20.54	1.402	20150902_JanusFITC particle perfusion_short chamber_0p5 dynpcm2001.avi
7185414	73	314.8125	257.0	10.699620246887207	267	179	3	46.0	62.471910112359552	52.180561598271652	16680	14.890109062194824	21.985801696777344	239.0	B	Blank	0	untreated	20150902	1.3	0.5	20.54	1.402	20150902_JanusFITC particle perfusion_short chamber_0p5 dynpcm2001.avi
7185414	74	303.5	257.0	10.912654876708984	267	214	4	51.0	66.397003745318358	56.066771241657932	17728	14.358780860900879	22.71729278564453	239.0	B	Blank	0	untreated	20150902	1.3	0.5	20.54	1.402	20150902_JanusFITC particle perfusion_short chamber_0p5 dynpcm2001.avi
7185414	75	291.5	257.0	10.912654876708984	248	188	3	45.0	56.838709677419352	45.777844883808527	14096	13.72796630859375	23.69391632080078	220.5	B	Blank	0	untreated	20150902	1.3	0.5	20.54	1.402	20150902_JanusFITC particle perfusion_short chamber_0p5 dynpcm2001.avi
7185414	76	274.40081787109375	257.09503173828125	10.497511863708496	210	113	4	25.0	35.276190476190479	26.978825996588416	7408	11.585675239562988	22.631824493408203	183.5	B	Blank	0	untreated	20150902	1.3	0.5	20.54	1.402	20150902_JanusFITC particle perfusion_short chamber_0p5 dynpcm2001.avi
7185414	77	268.0	257.0	10.75351619720459	213	99	3	25.0	33.140845070422536	24.602547164580063	7059	11.154400825500488	23.317888259887695	185.5	B	Blank	0	untreated	20150902	1.3	0.5	20.54	1.402	20150902_JanusFITC particle perfusion_short chamber_0p5 dynpcm2001.avi
7185414	78	261.5	257.5	10.827255249023438	216	104	2	26.0	35.777777777777779	27.334801225263938	7728	12.162549018859863	21.898672103881836	190.0	B	Blank	0	untreated	20150902	1.3	0.5	20.54	1.402	20150902_JanusFITC particle perfusion_short chamber_0p5 dynpcm2001.avi
7185414	79	249.0	257.5952453613281	10.913102149963379	243	153	3	38.0	51.592592592592595	41.543505217888779	12537	13.002251625061035	22.247865676879883	215.5	B	Blank	0	untreated	20150902	1.3	0.5	20.54	1.402	20150902_JanusFITC particle perfusion_short chamber_0p5 dynpcm2001.avi
7185414	80	238.0	257.5	11.009442329406738	268	190	1	48.0	65.291044776119406	55.263321434052159	17498	14.326662063598633	22.0253849029541	240.0	B	Blank	0	untreated	20150902	1.3	0.5	20.54	1.402	20150902_JanusFITC particle perfusion_short chamber_0p5 dynpcm2001.avi
7185414	81	226.0	257.5	11.247770309448242	276	235	2	51.5	69.978260869565219	60.688497512368528	19314	14.409395217895508	22.730518341064453	248.5	B	Blank	0	untreated	20150902	1.3	0.5	20.54	1.402	20150902_JanusFITC particle perfusion_short chamber_0p5 dynpcm2001.avi
7185414	82	214.07142639160156	257.5	11.023445129394531	269	218	3	45.0	61.539033457249069	53.414728631282301	16554	14.662496566772461	21.94083595275879	241.5	B	Blank	0	untreated	20150902	1.3	0.5	20.54	1.402	20150902_JanusFITC particle perfusion_short chamber_0p5 dynpcm2001.avi
7185414	83	208.0	257.5	11.009442329406738	260	181	3	38.5	51.684615384615384	44.585101791687656	13438	14.326650619506836	21.95917510986328	232.5	B	Blank	0	untreated	20150902	1.3	0.5	20.54	1.402	20150902_JanusFITC particle perfusion_short chamber_0p5 dynpcm2001.avi
7185414	84	196.82704162597656	257.8836364746094	10.588401794433594	220	135	1	29.0	38.909090909090907	31.14133337909762	8560	12.01186752319336	22.329458236694336	193.5	B	Blank	0	untreated	20150902	1.3	0.5	20.54	1.402	20150902_JanusFITC particle perfusion_short chamber_0p5 dynpcm2001.avi
7185414	85	184.5	258.0	10.912654876708984	219	110	2	27.0	35.543378995433791	27.654120874975899	7784	11.784040451049805	23.148855209350586	192.5	B	Blank	0	untreated	20150902	1.3	0.5	20.54	1.402	20150902_JanusFITC particle perfusion_short chamber_0p5 dynpcm2001.avi
7185414	86	172.3333282470703	258.5	10.901846885681152	234	150	3	39.5	50.072649572649574	39.731457802774003	11717	12.18575668334961	23.017026901245117	207.0	B	Blank	0	untreated	20150902	1.3	0.5	20.54	1.402	20150902_JanusFITC particle perfusion_short chamber_0p5 dynpcm2001.avi
7185414	87	153.625	258.5	10.94374942779541	275	218	2	53.0	71.130909090909086	61.189520412113573	19561	15.258748054504395	21.80488395690918	247.0	B	Blank	0	untreated	20150902	1.3	0.5	20.54	1.402	20150902_JanusFITC particle perfusion_short chamber_0p5 dynpcm2001.avi
7185414	88	148.5	258.5	11.117321968078613	275	235	3	52.0	74.378181818181815	64.140376422369897	20454	14.60507869720459	22.138410568237305	247.5	B	Blank	0	untreated	20150902	1.3	0.5	20.54	1.402	20150902_JanusFITC particle perfusion_short chamber_0p5 dynpcm2001.avi
7185414	89	142.5	258.5	11.117321968078613	278	243	2	51.5	72.830935251798564	64.356444841604514	20247	14.752930641174316	22.14949607849121	250.0	B	Blank	0	untreated	20150902	1.3	0.5	20.54	1.402	20150902_JanusFITC particle perfusion_short chamber_0p5 dynpcm2001.avi
7185414	90	130.5	258.3571472167969	10.974237442016602	261	211	3	44.0	60.340996168582379	51.865455594886257	15749	14.048835754394531	22.28653335571289	233.5	B	Blank	0	untreated	20150902	1.3	0.5	20.54	1.402	20150902_JanusFITC particle perfusion_short chamber_0p5 dynpcm2001.avi
7185414	91	118.5	258.5	10.827255249023438	229	151	3	31.0	42.742358078602621	35.831227331496549	9788	12.488295555114746	21.7469539642334	202.5	B	Blank	0	untreated	20150902	1.3	0.5	20.54	1.402	20150902_JanusFITC particle perfusion_short chamber_0p5 dynpcm2001.avi
7185414	92	107.5	259.0	10.912654876708984	220	120	2	26.0	36.309090909090912	28.536976158388999	7988	12.32111930847168	22.87582778930664	194.0	B	Blank	0	untreated	20150902	1.3	0.5	20.54	1.402	20150902_JanusFITC particle perfusion_short chamber_0p5 dynpcm2001.avi
7185414	93	94.5	259.0	10.912654876708984	236	148	3	35.5	46.779661016949156	38.380926493887024	11040	12.155946731567383	23.347015380859375	209.0	B	Blank	0	untreated	20150902	1.3	0.5	20.54	1.402	20150902_JanusFITC particle perfusion_short chamber_0p5 dynpcm2001.avi
7185414	94	88.5	259.0	10.912654876708984	250	174	2	44.5	56.624000000000002	47.608346159050733	14156	12.990456581115723	23.67831802368164	222.5	B	Blank	0	untreated	20150902	1.3	0.5	20.54	1.402	20150902_JanusFITC particle perfusion_short chamber_0p5 dynpcm2001.avi
7185414	95	71.0	259.0	11.093439102172852	276	233	2	53.0	75.231884057971016	65.691394210063166	20764	14.742830276489258	22.49900245666504	248.0	B	Blank	0	untreated	20150902	1.3	0.5	20.54	1.402	20150902_JanusFITC particle perfusion_short chamber_0p5 dynpcm2001.avi
7185414	96	64.0	259.5	11.247770309448242	278	243	2	55.0	74.967625899280577	66.065879171978963	20841	14.600408554077148	22.559946060180664	249.5	B	Blank	0	untreated	20150902	1.3	0.5	20.54	1.402	20150902_JanusFITC particle perfusion_short chamber_0p5 dynpcm2001.avi
7185414	97	53.0	259.0	11.093439102172852	266	222	3	45.5	64.127819548872182	56.124916200863062	17058	14.050597190856934	23.839920043945312	238.0	B	Blank	0	untreated	20150902	1.3	0.5	20.54	1.402	20150902_JanusFITC particle perfusion_short chamber_0p5 dynpcm2001.avi
7185414	98	35.37704849243164	259.2377014160156	10.63979434967041	220	137	2	28.0	39.336363636363636	32.515528394551133	8654	12.089686393737793	22.854427337646484	193.5	B	Blank	0	untreated	20150902	1.3	0.5	20.54	1.402	20150902_JanusFITC particle perfusion_short chamber_0p5 dynpcm2001.avi
7185414	99	28.61111068725586	259.27777099609375	10.68232536315918	221	120	3	25.0	36.20814479638009	28.90336727000237	8002	12.676593780517578	21.82932472229004	194.5	B	Blank	0	untreated	20150902	1.3	0.5	20.54	1.402	20150902_JanusFITC particle perfusion_short chamber_0p5 dynpcm2001.avi
7185414	100	8.5	259.5	10.924799919128418	246	171	2	42.5	54.08943089430894	45.621099121371152	13306	13.063294410705566	22.343278884887695	218.5	B	Blank	0	untreated	20150902	1.3	0.5	20.54	1.402	20150902_JanusFITC particle perfusion_short chamber_0p5 dynpcm2001.avi
7185414	101	1.0	260.0	9.270000457763672	61	113	3	21.0	30.508196721311474	27.717913335945866	1861	4.812587261199951	19.310840606689453	41.5	B	Blank	0	untreated	20150902	1.3	0.5	20.54	1.402	20150902_JanusFITC particle perfusion_short chamber_0p5 dynpcm2001.avi
38437040	108	291.0	9.0	7.8442463874816895	183	245	3	47.0	80.792349726775953	81.59523281403176	14785	14.486441612243652	15.00770378112793	161.5	B	Blank	0	untreated	20150902	1.3	0.5	20.54	1.402	20150902_JanusFITC particle perfusion_short chamber_0p5 dynpcm2001.avi
38437040	132	11.65384578704834	12.34615421295166	5.0871453285217285	75	60	4	22.0	26.173333333333332	16.221280946816609	1963	8.388262748718262	10.400208473205566	61.5	B	Blank	0	untreated	20150902	1.3	0.5	20.54	1.402	20150902_JanusFITC particle perfusion_short chamber_0p5 dynpcm2001.avi
38437040	131	24.5	11.0	7.154608249664307	139	197	4	34.0	56.359712230215827	54.14688352620712	7834	12.07228946685791	13.824651718139648	120.0	B	Blank	0	untreated	20150902	1.3	0.5	20.54	1.402	20150902_JanusFITC particle perfusion_short chamber_0p5 dynpcm2001.avi
38437040	130	30.785715103149414	11.0	7.440905570983887	167	243	1	38.0	69.419161676646709	72.064286780882881	11593	13.650107383728027	14.211122512817383	146.5	B	Blank	0	untreated	20150902	1.3	0.5	20.54	1.402	20150902_JanusFITC particle perfusion_short chamber_0p5 dynpcm2001.avi
38437040	129	36.369564056396484	10.586956977844238	7.764652252197266	180	245	2	43.5	79.338888888888889	80.979226683890872	14281	14.112548828125	14.85928726196289	158.5	B	Blank	0	untreated	20150902	1.3	0.5	20.54	1.402	20150902_JanusFITC particle perfusion_short chamber_0p5 dynpcm2001.avi
38437040	128	55.0	11.0	7.8442463874816895	183	243	3	44.0	81.918032786885249	82.061478036596654	14991	14.277448654174805	14.993715286254883	161.0	B	Blank	0	untreated	20150902	1.3	0.5	20.54	1.402	20150902_JanusFITC particle perfusion_short chamber_0p5 dynpcm2001.avi
38437040	127	67.35713958740234	10.821428298950195	7.163777828216553	144	220	3	35.5	58.444444444444443	58.150998101897727	8416	12.35689640045166	13.540836334228516	124.5	B	Blank	0	untreated	20150902	1.3	0.5	20.54	1.402	20150902_JanusFITC particle perfusion_short chamber_0p5 dynpcm2001.avi
38437040	126	73.5	11.0	6.3701982498168945	115	147	4	30.0	43.88695652173913	37.697829534428166	5047	10.72347640991211	12.240701675415039	98.0	B	Blank	0	untreated	20150902	1.3	0.5	20.54	1.402	20150902_JanusFITC particle perfusion_short chamber_0p5 dynpcm2001.avi
38437040	125	94.69999694824219	11.300000190734863	5.582939147949219	87	83	6	22.0	30.275862068965516	21.28173878859603	2634	9.035633087158203	10.93217945098877	72.0	B	Blank	0	untreated	20150902	1.3	0.5	20.54	1.402	20150902_JanusFITC particle perfusion_short chamber_0p5 dynpcm2001.avi
38437040	124	107.8763427734375	10.682795524597168	7.149447917938232	148	216	1	36.0	60.108108108108105	59.496778828902492	8896	12.431147575378418	13.742095947265625	129.0	B	Blank	0	untreated	20150902	1.3	0.5	20.54	1.402	20150902_JanusFITC particle perfusion_short chamber_0p5 dynpcm2001.avi
38437040	123	113.43069458007812	10.37128734588623	7.60537576675415	168	243	1	43.5	73.94047619047619	75.353192366171456	12422	13.454236030578613	14.464461326599121	147.5	B	Blank	0	untreated	20150902	1.3	0.5	20.54	1.402	20150902_JanusFITC particle perfusion_short chamber_0p5 dynpcm2001.avi
38437040	122	126.0	10.0	7.8442463874816895	187	243	2	49.0	84.44919786096257	84.149353706983945	15792	15.180581092834473	15.234759330749512	165.5	B	Blank	0	untreated	20150902	1.3	0.5	20.54	1.402	20150902_JanusFITC particle perfusion_short chamber_0p5 dynpcm2001.avi
38437040	121	138.4065399169922	10.088785171508789	7.710727214813232	177	243	1	43.0	78.75706214689265	79.797715784829109	13940	14.012874603271484	14.600885391235352	155.5	B	Blank	0	untreated	20150902	1.3	0.5	20.54	1.402	20150902_JanusFITC particle perfusion_short chamber_0p5 dynpcm2001.avi
38437040	120	144.1875	10.0	7.313011169433594	160	244	1	38.5	65.90625	68.063279093337101	10545	13.145279884338379	13.717036247253418	140.0	B	Blank	0	untreated	20150902	1.3	0.5	20.54	1.402	20150902_JanusFITC particle perfusion_short chamber_0p5 dynpcm2001.avi
38437040	119	163.42857360839844	11.428571701049805	5.202287673950195	79	66	3	22.0	26.49367088607595	17.345245886957777	2093	8.802903175354004	9.904987335205078	64.5	B	Blank	0	untreated	20150902	1.3	0.5	20.54	1.402	20150902_JanusFITC particle perfusion_short chamber_0p5 dynpcm2001.avi
38437040	118	171.27777099609375	12.0	4.863882541656494	70	61	6	20.5	25.100000000000001	14.999190454345003	1757	8.33276653289795	9.449950218200684	56.5	B	Blank	0	untreated	20150902	1.3	0.5	20.54	1.402	20150902_JanusFITC particle perfusion_short chamber_0p5 dynpcm2001.avi
38437040	117	185.0	10.5	6.928616046905518	130	162	2	29.5	48.892307692307689	44.989955486470038	6356	11.237570762634277	12.987489700317383	111.5	B	Blank	0	untreated	20150902	1.3	0.5	20.54	1.402	20150902_JanusFITC particle perfusion_short chamber_0p5 dynpcm2001.avi
38437040	116	196.44444274902344	9.55555534362793	7.6814284324646	168	243	1	44.0	77.345238095238102	76.619808772744165	12994	13.665905952453613	14.721475601196289	147.5	B	Blank	0	untreated	20150902	1.3	0.5	20.54	1.402	20150902_JanusFITC particle perfusion_short chamber_0p5 dynpcm2001.avi
38437040	115	209.0	9.5	8.061025619506836	189	245	1	44.0	82.539682539682545	83.272198285542061	15600	14.535588264465332	15.107522964477539	167.0	B	Blank	0	untreated	20150902	1.3	0.5	20.54	1.402	20150902_JanusFITC particle perfusion_short chamber_0p5 dynpcm2001.avi
38437040	114	221.1999969482422	9.5	7.46234655380249	171	243	1	38.0	73.684210526315795	75.207430397200966	12600	14.077493667602539	14.236343383789062	150.0	B	Blank	0	untreated	20150902	1.3	0.5	20.54	1.402	20150902_JanusFITC particle perfusion_short chamber_0p5 dynpcm2001.avi
38437040	113	227.5	9.5	7.173120021820068	148	217	3	36.5	60.675675675675677	58.682864598760304	8980	12.993233680725098	13.838607788085938	129.0	B	Blank	0	untreated	20150902	1.3	0.5	20.54	1.402	20150902_JanusFITC particle perfusion_short chamber_0p5 dynpcm2001.avi
38437040	112	233.5	9.5	6.714778423309326	129	156	4	29.0	45.085271317829459	41.173113641573075	5816	11.277948379516602	12.757895469665527	111.0	B	Blank	0	untreated	20150902	1.3	0.5	20.54	1.402	20150902_JanusFITC particle perfusion_short chamber_0p5 dynpcm2001.avi
38437040	111	254.3000030517578	10.899999618530273	4.842092990875244	69	57	7	23.0	25.884057971014492	14.523879618925692	1786	8.075763702392578	9.889361381530762	55.5	B	Blank	0	untreated	20150902	1.3	0.5	20.54	1.402	20150902_JanusFITC particle perfusion_short chamber_0p5 dynpcm2001.avi
38437040	110	267.0	9.5	7.004757404327393	130	172	4	36.0	50.484615384615381	46.521663211121265	6563	11.371994972229004	13.089339256286621	111.5	B	Blank	0	untreated	20150902	1.3	0.5	20.54	1.402	20150902_JanusFITC particle perfusion_short chamber_0p5 dynpcm2001.avi
38437040	109	272.5	9.0	7.373678207397461	156	235	2	38.0	64.256410256410263	64.390522454671341	10024	12.892873764038086	14.266639709472656	136.5	B	Blank	0	untreated	20150902	1.3	0.5	20.54	1.402	20150902_JanusFITC particle perfusion_short chamber_0p5 dynpcm2001.avi
38437040	90	486.1000061035156	8.300000190734863	4.2342939376831055	52	37	7	19.0	19.53846153846154	8.3906118289374678	1016	6.834719657897949	7.958785533905029	40.0	B	Blank	0	untreated	20150902	1.3	0.5	20.54	1.402	20150902_JanusFITC particle perfusion_short chamber_0p5 dynpcm2001.avi
38437040	91	473.6000061035156	7.400000095367432	5.801014423370361	100	96	4	27.0	33.780000000000001	24.793378148207236	3378	10.08586597442627	11.0246000289917	84.0	B	Blank	0	untreated	20150902	1.3	0.5	20.54	1.402	20150902_JanusFITC particle perfusion_short chamber_0p5 dynpcm2001.avi
38437040	92	463.19232177734375	7.192307472229004	7.003066539764404	144	184	1	34.5	55.131944444444443	50.309078942044955	7939	12.849272727966309	13.48963737487793	124.5	B	Blank	0	untreated	20150902	1.3	0.5	20.54	1.402	20150902_JanusFITC particle perfusion_short chamber_0p5 dynpcm2001.avi
38437040	93	452.1785583496094	7.0	7.675518035888672	171	243	1	44.0	72.713450292397667	73.146290935146979	12434	13.56342887878418	15.000532150268555	150.0	B	Blank	0	untreated	20150902	1.3	0.5	20.54	1.402	20150902_JanusFITC particle perfusion_short chamber_0p5 dynpcm2001.avi
38437040	94	446.5227355957031	7.159090995788574	7.750150203704834	169	245	1	42.0	74.100591715976336	73.878490113327445	12523	13.596348762512207	14.492802619934082	148.0	B	Blank	0	untreated	20150902	1.3	0.5	20.54	1.402	20150902_JanusFITC particle perfusion_short chamber_0p5 dynpcm2001.avi
38437040	95	429.7903137207031	7.435483932495117	7.008403778076172	138	169	0	35.0	50.876811594202898	46.20660171456003	7021	11.850818634033203	13.308083534240723	120.0	B	Blank	0	untreated	20150902	1.3	0.5	20.54	1.402	20150902_JanusFITC particle perfusion_short chamber_0p5 dynpcm2001.avi
38437040	96	424.3571472167969	7.9285712242126465	6.2643818855285645	109	120	4	30.0	40.944954128440365	32.195741601824828	4463	10.828120231628418	12.174568176269531	92.5	B	Blank	0	untreated	20150902	1.3	0.5	20.54	1.402	20150902_JanusFITC particle perfusion_short chamber_0p5 dynpcm2001.avi
38437040	97	411.5	9.5	4.430197715759277	55	45	8	21.0	22.272727272727273	10.698265867045158	1225	7.504481792449951	8.319461822509766	43.0	B	Blank	0	untreated	20150902	1.3	0.5	20.54	1.402	20150902_JanusFITC particle perfusion_short chamber_0p5 dynpcm2001.avi
38437040	98	392.0652160644531	8.1304349899292	6.408960342407227	118	123	3	28.5	40.694915254237287	34.087004451116634	4802	11.31786060333252	12.218087196350098	101.0	B	Blank	0	untreated	20150902	1.3	0.5	20.54	1.402	20150902_JanusFITC particle perfusion_short chamber_0p5 dynpcm2001.avi
38437040	99	387.0	8.0	6.909450054168701	138	174	2	33.0	52.978260869565219	48.547969313985298	7311	12.181707382202148	13.411385536193848	119.5	B	Blank	0	untreated	20150902	1.3	0.5	20.54	1.402	20150902_JanusFITC particle perfusion_short chamber_0p5 dynpcm2001.avi
38437040	100	370.0	8.25	7.746428489685059	180	245	1	45.5	77.072222222222223	78.411665129590631	13873	14.02008056640625	14.99246883392334	159.0	B	Blank	0	untreated	20150902	1.3	0.5	20.54	1.402	20150902_JanusFITC particle perfusion_short chamber_0p5 dynpcm2001.avi
38437040	101	358.0	8.0	7.498513221740723	171	243	0	39.0	70.567251461988306	73.535843852110858	12067	13.665902137756348	14.259160995483398	150.5	B	Blank	0	untreated	20150902	1.3	0.5	20.54	1.402	20150902_JanusFITC particle perfusion_short chamber_0p5 dynpcm2001.avi
38437040	102	352.31011962890625	8.031645774841309	7.18264627456665	152	213	3	37.0	61.098684210526315	59.905710986474517	9287	12.633123397827148	13.656142234802246	132.5	B	Blank	0	untreated	20150902	1.3	0.5	20.54	1.402	20150902_JanusFITC particle perfusion_short chamber_0p5 dynpcm2001.avi
38437040	103	347.1551818847656	8.689655303955078	6.945066928863525	132	166	2	33.0	47.977272727272727	44.4151328819989	6333	11.493653297424316	12.949911117553711	113.5	B	Blank	0	untreated	20150902	1.3	0.5	20.54	1.402	20150902_JanusFITC particle perfusion_short chamber_0p5 dynpcm2001.avi
38437040	104	334.75	10.125	4.894193649291992	69	54	6	20.0	23.231884057971016	13.379786752851292	1603	8.045047760009766	9.576678276062012	56.0	B	Blank	0	untreated	20150902	1.3	0.5	20.54	1.402	20150902_JanusFITC particle perfusion_short chamber_0p5 dynpcm2001.avi
38437040	105	320.21429443359375	9.785714149475098	5.43135404586792	84	75	7	23.5	29.642857142857142	19.427914904873873	2490	9.131797790527344	10.48202133178711	69.5	B	Blank	0	untreated	20150902	1.3	0.5	20.54	1.402	20150902_JanusFITC particle perfusion_short chamber_0p5 dynpcm2001.avi
38437040	106	308.5	8.730769157409668	6.951794147491455	139	197	3	35.0	56.10791366906475	52.757991061327189	7799	12.076522827148438	13.367249488830566	120.5	B	Blank	0	untreated	20150902	1.3	0.5	20.54	1.402	20150902_JanusFITC particle perfusion_short chamber_0p5 dynpcm2001.avi
38437040	107	296.8333435058594	8.833333015441895	7.619373798370361	180	245	0	43.5	77.016666666666666	79.722956055468885	13863	14.38287353515625	14.463470458984375	158.5	B	Blank	0	untreated	20150902	1.3	0.5	20.54	1.402	20150902_JanusFITC particle perfusion_short chamber_0p5 dynpcm2001.avi
66496054	336	482.33587646484375	63.09923553466797	11.452659606933594	314	245	0	30.5	62.70700636942675	68.445362574225271	19690	17.2731876373291	22.61894416809082	283.5	B	Blank	0	untreated	20150902	1.3	0.5	20.54	1.402	20150902_JanusFITC particle perfusion_short chamber_0p5 dynpcm2001.avi
66496054	337	463.8636474609375	63.0	11.390295028686523	307	244	0	40.0	68.198697068403902	70.481473054306775	20937	17.29219627380371	21.576976776123047	277.5	B	Blank	0	untreated	20150902	1.3	0.5	20.54	1.402	20150902_JanusFITC particle perfusion_short chamber_0p5 dynpcm2001.avi
66496054	338	445.0	63.0	11.329999923706055	296	243	0	45.0	74.949324324324323	76.303143639519817	22185	16.00399398803711	22.079364776611328	267.0	B	Blank	0	untreated	20150902	1.3	0.5	20.54	1.402	20150902_JanusFITC particle perfusion_short chamber_0p5 dynpcm2001.avi
66496054	339	407.5	63.5	11.117321968078613	267	243	0	45.0	84.041198501872657	84.063435713940223	22439	14.486103057861328	21.763057708740234	239.5	B	Blank	0	untreated	20150902	1.3	0.5	20.54	1.402	20150902_JanusFITC particle perfusion_short chamber_0p5 dynpcm2001.avi
66496054	340	347.03125	63.59821319580078	10.916206359863281	272	244	0	56.0	95.470588235294116	91.317436094910704	25968	14.936812400817871	21.819211959838867	245.0	B	Blank	0	untreated	20150902	1.3	0.5	20.54	1.402	20150902_JanusFITC particle perfusion_short chamber_0p5 dynpcm2001.avi
66496054	341	328.9285583496094	63.68367385864258	11.045668601989746	287	243	0	59.0	95.752613240418114	91.208866162726395	27481	16.76062774658203	21.090656280517578	259.5	B	Blank	0	untreated	20150902	1.3	0.5	20.54	1.402	20150902_JanusFITC particle perfusion_short chamber_0p5 dynpcm2001.avi
66496054	342	295.5238037109375	64.45237731933594	11.361295700073242	298	245	0	52.0	91.177852348993284	89.972060798042463	27171	18.561243057250977	21.334674835205078	268.0	B	Blank	0	untreated	20150902	1.3	0.5	20.54	1.402	20150902_JanusFITC particle perfusion_short chamber_0p5 dynpcm2001.avi
66496054	343	279.08087158203125	64.40808868408203	11.180130958557129	290	244	0	52.0	89.50344827586207	89.038939496885789	25956	18.7529354095459	19.58282470703125	260.5	B	Blank	0	untreated	20150902	1.3	0.5	20.54	1.402	20150902_JanusFITC particle perfusion_short chamber_0p5 dynpcm2001.avi
66496054	344	223.91761779785156	64.65708923339844	10.390850067138672	261	243	0	44.0	84.544061302681996	87.860145383013219	22066	17.35088348388672	18.382125854492188	233.5	B	Blank	0	untreated	20150902	1.3	0.5	20.54	1.402	20150902_JanusFITC particle perfusion_short chamber_0p5 dynpcm2001.avi
66496054	345	205.6806182861328	65.00220489501953	10.446686744689941	259	243	1	48.0	84.416988416988417	86.910439972759036	21864	17.978525161743164	19.12686538696289	231.5	B	Blank	0	untreated	20150902	1.3	0.5	20.54	1.402	20150902_JanusFITC particle perfusion_short chamber_0p5 dynpcm2001.avi
66496054	346	170.5	66.0	10.912654876708984	243	244	0	42.0	84.074074074074076	85.839180351410178	20430	13.954239845275879	21.70611572265625	217.0	B	Blank	0	untreated	20150902	1.3	0.5	20.54	1.402	20150902_JanusFITC particle perfusion_short chamber_0p5 dynpcm2001.avi
66496054	347	134.4719696044922	66.64019012451172	10.970171928405762	232	243	0	39.0	81.362068965517238	85.364219322541487	18876	12.424367904663086	22.198495864868164	205.5	B	Blank	0	untreated	20150902	1.3	0.5	20.54	1.402	20150902_JanusFITC particle perfusion_short chamber_0p5 dynpcm2001.avi
66496054	348	118.5	67.0	11.341697692871094	241	243	0	37.0	80.900414937759336	85.597184822985668	19497	13.014893531799316	21.830411911010742	214.5	B	Blank	0	untreated	20150902	1.3	0.5	20.54	1.402	20150902_JanusFITC particle perfusion_short chamber_0p5 dynpcm2001.avi
66496054	349	83.27777862548828	67.5	10.894786834716797	290	243	0	36.5	73.320689655172416	82.167557484524579	21263	16.83325958251953	20.56348419189453	261.5	B	Blank	0	untreated	20150902	1.3	0.5	20.54	1.402	20150902_JanusFITC particle perfusion_short chamber_0p5 dynpcm2001.avi
66496054	350	7.5	68.0	11.618928909301758	264	245	0	38.0	74.541666666666671	78.883053583623152	19679	14.69100284576416	23.552169799804688	235.5	B	Blank	0	untreated	20150902	1.3	0.5	20.54	1.402	20150902_JanusFITC particle perfusion_short chamber_0p5 dynpcm2001.avi
85545258	762	206.0	64.0	8.304125785827637	196	243	2	46.0	82.204081632653057	81.517365019158973	16112	14.627922058105469	15.999478340148926	173.5	B	Blank	0	untreated	20150902	1.3	0.5	20.54	1.402	20150902_JanusFITC particle perfusion_short chamber_0p5 dynpcm2001.avi
85545258	769	101.0	64.0	10.351371765136719	218	243	2	37.0	62.577981651376149	69.86241965699395	13642	11.801614761352539	21.194671630859375	192.5	B	Blank	0	untreated	20150902	1.3	0.5	20.54	1.402	20150902_JanusFITC particle perfusion_short chamber_0p5 dynpcm2001.avi
85545258	768	118.0	64.0	9.49613094329834	204	243	0	37.5	58.813725490196077	60.255376522317206	11998	12.642282485961914	19.95191764831543	180.0	B	Blank	0	untreated	20150902	1.3	0.5	20.54	1.402	20150902_JanusFITC particle perfusion_short chamber_0p5 dynpcm2001.avi
85545258	758	264.8888854980469	62.44444274902344	8.506690979003906	176	194	1	38.5	51.664772727272727	44.708095005706255	9093	12.13946533203125	17.387474060058594	153.5	B	Blank	0	untreated	20150902	1.3	0.5	20.54	1.402	20150902_JanusFITC particle perfusion_short chamber_0p5 dynpcm2001.avi
85545258	744	465.5	59.5	9.906222343444824	218	170	0	42.5	60.839449541284402	51.460476538490731	13263	14.267930030822754	18.884418487548828	193.5	B	Blank	0	untreated	20150902	1.3	0.5	20.54	1.402	20150902_JanusFITC particle perfusion_short chamber_0p5 dynpcm2001.avi
85545258	763	191.5	63.0	9.83906078338623	226	242	1	54.0	81.969026548672559	75.803039586528612	18525	14.023026466369629	18.874711990356445	201.5	B	Blank	0	untreated	20150902	1.3	0.5	20.54	1.402	20150902_JanusFITC particle perfusion_short chamber_0p5 dynpcm2001.avi
85545258	764	176.0	63.0	10.75351619720459	246	244	1	52.0	77.695121951219505	70.398636527884022	19113	14.633322715759277	21.575725555419922	219.0	B	Blank	0	untreated	20150902	1.3	0.5	20.54	1.402	20150902_JanusFITC particle perfusion_short chamber_0p5 dynpcm2001.avi
85545258	765	159.0	63.5	10.616996765136719	246	243	1	48.5	74.394308943089428	68.418688077023035	18301	13.319365501403809	22.546964645385742	218.5	B	Blank	0	untreated	20150902	1.3	0.5	20.54	1.402	20150902_JanusFITC particle perfusion_short chamber_0p5 dynpcm2001.avi
85545258	766	150.77499389648438	64.0	10.531744003295898	236	243	0	48.0	74.449152542372886	68.705290233441815	17570	13.04428768157959	21.997997283935547	209.5	B	Blank	0	untreated	20150902	1.3	0.5	20.54	1.402	20150902_JanusFITC particle perfusion_short chamber_0p5 dynpcm2001.avi
85545258	767	135.1639404296875	63.295082092285156	7.256829261779785	160	204	2	35.0	58.206249999999997	56.257010327047254	9313	13.343777656555176	13.708756446838379	140.0	B	Blank	0	untreated	20150902	1.3	0.5	20.54	1.402	20150902_JanusFITC particle perfusion_short chamber_0p5 dynpcm2001.avi
85545258	757	281.0	62.0	9.270000457763672	201	210	2	43.0	64.144278606965173	59.393737040229858	12893	13.372657775878906	17.54109001159668	177.5	B	Blank	0	untreated	20150902	1.3	0.5	20.54	1.402	20150902_JanusFITC particle perfusion_short chamber_0p5 dynpcm2001.avi
85545258	756	296.79998779296875	62.0	10.556357383728027	240	230	2	47.0	66.599999999999994	60.054197743926856	15984	13.247861862182617	22.439838409423828	213.5	B	Blank	0	untreated	20150902	1.3	0.5	20.54	1.402	20150902_JanusFITC particle perfusion_short chamber_0p5 dynpcm2001.avi
85545258	755	313.0	61.5	10.616996765136719	244	225	2	48.5	68.254098360655732	60.60691156217316	16654	14.481881141662598	21.648412704467773	218.0	B	Blank	0	untreated	20150902	1.3	0.5	20.54	1.402	20150902_JanusFITC particle perfusion_short chamber_0p5 dynpcm2001.avi
85545258	754	321.0	61.5	10.415230751037598	237	221	3	50.0	69.413502109704638	60.567341494139541	16451	14.351908683776855	20.231945037841797	211.0	B	Blank	0	untreated	20150902	1.3	0.5	20.54	1.402	20150902_JanusFITC particle perfusion_short chamber_0p5 dynpcm2001.avi
85545258	753	328.5	62.0	9.999491691589355	229	212	1	50.0	71.222707423580786	63.617636520957369	16310	14.125384330749512	19.439424514770508	204.0	B	Blank	0	untreated	20150902	1.3	0.5	20.54	1.402	20150902_JanusFITC particle perfusion_short chamber_0p5 dynpcm2001.avi
85545258	752	350.0	61.5	8.994088172912598	196	243	2	39.0	72.83163265306122	74.423890854936502	14275	14.039225578308105	17.05748748779297	173.5	B	Blank	0	untreated	20150902	1.3	0.5	20.54	1.402	20150902_JanusFITC particle perfusion_short chamber_0p5 dynpcm2001.avi
85545258	751	366.0	60.0	9.771437644958496	199	244	3	28.0	59.738693467336681	67.533442750612508	11888	12.430594444274902	18.807220458984375	175.0	B	Blank	0	untreated	20150902	1.3	0.5	20.54	1.402	20150902_JanusFITC particle perfusion_short chamber_0p5 dynpcm2001.avi
85545258	750	375.0	60.5	9.946301460266113	198	243	2	29.5	56.484848484848484	64.12210001103773	11184	12.25324535369873	20.508180618286133	173.5	B	Blank	0	untreated	20150902	1.3	0.5	20.54	1.402	20150902_JanusFITC particle perfusion_short chamber_0p5 dynpcm2001.avi
85545258	749	392.0	59.5	9.620993614196777	188	233	2	34.5	52.590425531914896	54.633082817252713	9887	11.415199279785156	19.472824096679688	164.5	B	Blank	0	untreated	20150902	1.3	0.5	20.54	1.402	20150902_JanusFITC particle perfusion_short chamber_0p5 dynpcm2001.avi
85545258	748	410.5	59.5	6.714777946472168	138	138	3	32.0	44.239130434782609	37.223094426231476	6105	12.317811965942383	12.821100234985352	119.0	B	Blank	0	untreated	20150902	1.3	0.5	20.54	1.402	20150902_JanusFITC particle perfusion_short chamber_0p5 dynpcm2001.avi
85545258	747	425.3947448730469	60.0	9.893428802490234	215	189	3	42.0	57.093023255813954	49.859903242235042	12275	12.698234558105469	19.920255661010742	190.0	B	Blank	0	untreated	20150902	1.3	0.5	20.54	1.402	20150902_JanusFITC particle perfusion_short chamber_0p5 dynpcm2001.avi
85545258	746	433.0	59.5	10.415230751037598	227	191	2	42.0	57.224669603524227	49.412564251899603	12990	12.93644905090332	21.006488800048828	201.5	B	Blank	0	untreated	20150902	1.3	0.5	20.54	1.402	20150902_JanusFITC particle perfusion_short chamber_0p5 dynpcm2001.avi
85545258	745	458.0	58.5	10.415230751037598	230	187	1	43.0	58.57826086956522	50.389788963221839	13473	13.091660499572754	21.03791046142578	204.5	B	Blank	0	untreated	20150902	1.3	0.5	20.54	1.402	20150902_JanusFITC particle perfusion_short chamber_0p5 dynpcm2001.avi
85545258	743	479.96295166015625	59.50925827026367	7.688766002655029	172	242	3	40.5	67.325581395348834	66.452630770270403	11580	13.875926971435547	14.319601058959961	150.5	B	Blank	0	untreated	20150902	1.3	0.5	20.54	1.402	20150902_JanusFITC particle perfusion_short chamber_0p5 dynpcm2001.avi
85545258	742	493.1842041015625	58.81578826904297	7.164505958557129	139	237	2	47.0	69.561151079136692	65.476791990158617	9669	12.675056457519531	14.094916343688965	119.5	B	Blank	0	untreated	20150902	1.3	0.5	20.54	1.402	20150902_JanusFITC particle perfusion_short chamber_0p5 dynpcm2001.avi
85545258	759	247.5	62.5	9.906222343444824	209	243	2	35.0	58.492822966507177	64.522472596927756	12225	12.075824737548828	20.755237579345703	183.5	B	Blank	0	untreated	20150902	1.3	0.5	20.54	1.402	20150902_JanusFITC particle perfusion_short chamber_0p5 dynpcm2001.avi
85545258	760	239.5	63.0	10.26130199432373	209	243	2	35.0	61.224880382775119	68.461997652663811	12796	12.17796802520752	21.922916412353516	184.0	B	Blank	0	untreated	20150902	1.3	0.5	20.54	1.402	20150902_JanusFITC particle perfusion_short chamber_0p5 dynpcm2001.avi
85545258	761	222.15354919433594	63.26377868652344	9.712191581726074	203	243	1	33.0	68.733990147783246	74.488324719694873	13953	12.925171852111816	19.063608169555664	179.0	B	Blank	0	untreated	20150902	1.3	0.5	20.54	1.402	20150902_JanusFITC particle perfusion_short chamber_0p5 dynpcm2001.avi
85545258	770	83.5	64.0	9.78499984741211	213	244	2	36.0	69.549295774647888	76.014352869882885	14814	13.03723430633545	19.058744430541992	188.5	B	Blank	0	untreated	20150902	1.3	0.5	20.54	1.402	20150902_JanusFITC particle perfusion_short chamber_0p5 dynpcm2001.avi
85545258	776	1.0	65.0	5.150000095367432	39	146	4	22.0	38.051282051282051	39.13156553772501	1484	8.623852729797363	8.623852729797363	27.0	B	Blank	0	untreated	20150902	1.3	0.5	20.54	1.402	20150902_JanusFITC particle perfusion_short chamber_0p5 dynpcm2001.avi
85545258	775	13.5	65.0	10.863936424255371	244	243	1	44.5	73.196721311475414	69.621122118132433	17860	13.744048118591309	21.220544815063477	217.0	B	Blank	0	untreated	20150902	1.3	0.5	20.54	1.402	20150902_JanusFITC particle perfusion_short chamber_0p5 dynpcm2001.avi
85545258	774	30.0	65.0	10.75351619720459	247	243	3	52.0	78.821862348178144	71.983245968595952	19469	13.323683738708496	23.613882064819336	220.0	B	Blank	0	untreated	20150902	1.3	0.5	20.54	1.402	20150902_JanusFITC particle perfusion_short chamber_0p5 dynpcm2001.avi
85545258	773	46.0	65.0	10.50398063659668	247	243	3	50.0	81.21052631578948	76.030918828734556	20059	14.926233291625977	20.18293571472168	221.0	B	Blank	0	untreated	20150902	1.3	0.5	20.54	1.402	20150902_JanusFITC particle perfusion_short chamber_0p5 dynpcm2001.avi
85545258	772	54.0	64.0	9.49613094329834	226	244	1	51.0	85.606194690265482	81.185354168946716	19347	14.374017715454102	18.46929359436035	201.0	B	Blank	0	untreated	20150902	1.3	0.5	20.54	1.402	20150902_JanusFITC particle perfusion_short chamber_0p5 dynpcm2001.avi
85545258	771	75.5	65.0	9.675971031188965	214	243	2	38.5	75.532710280373834	79.120553676966338	16164	13.664347648620605	18.8395938873291	190.0	B	Blank	0	untreated	20150902	1.3	0.5	20.54	1.402	20150902_JanusFITC particle perfusion_short chamber_0p5 dynpcm2001.avi
1802963	1067	319.6666564941406	15.833333015441895	6.920109272003174	141	232	1	38.0	72.468085106382972	73.977047733527741	10218	12.357231140136719	13.211270332336426	122.5	B	Blank	0	untreated	20150902	1.3	0.5	20.54	1.402	20150902_JanusFITC particle perfusion_short chamber_0p5 dynpcm2001.avi
1802963	1071	227.92857360839844	17.214284896850586	7.075870990753174	147	243	3	39.0	80.489795918367349	81.690753133860852	11832	12.968027114868164	13.47762393951416	127.5	B	Blank	0	untreated	20150902	1.3	0.5	20.54	1.402	20150902_JanusFITC particle perfusion_short chamber_0p5 dynpcm2001.avi
1802963	1066	333.5833435058594	15.583333015441895	6.807401180267334	144	229	0	38.0	70.493055555555557	73.190390660987873	10151	12.605813026428223	12.88168716430664	125.0	B	Blank	0	untreated	20150902	1.3	0.5	20.54	1.402	20150902_JanusFITC particle perfusion_short chamber_0p5 dynpcm2001.avi
1802963	1065	375.0	15.0	6.909450054168701	138	209	0	32.5	69.014492753623188	69.923973777243759	9524	12.463976860046387	13.165224075317383	119.5	B	Blank	0	untreated	20150902	1.3	0.5	20.54	1.402	20150902_JanusFITC particle perfusion_short chamber_0p5 dynpcm2001.avi
1802963	1064	403.9756164550781	14.536585807800293	6.732730388641357	137	209	0	40.0	67.664233576642332	67.563139150411374	9270	12.375669479370117	12.663615226745605	118.5	B	Blank	0	untreated	20150902	1.3	0.5	20.54	1.402	20150902_JanusFITC particle perfusion_short chamber_0p5 dynpcm2001.avi
1802963	1063	432.0	14.5	6.928616046905518	139	197	0	37.0	64.467625899280577	63.887862883806427	8961	12.282327651977539	12.943390846252441	119.5	B	Blank	0	untreated	20150902	1.3	0.5	20.54	1.402	20150902_JanusFITC particle perfusion_short chamber_0p5 dynpcm2001.avi
1802963	1061	485.44622802734375	13.102150917053223	6.813436985015869	134	173	0	39.0	60.686567164179102	56.180070018825319	8132	12.044878005981445	12.887292861938477	115.5	B	Blank	0	untreated	20150902	1.3	0.5	20.54	1.402	20150902_JanusFITC particle perfusion_short chamber_0p5 dynpcm2001.avi
1802963	1072	200.10000610351562	17.299999237060547	7.143475532531738	152	243	0	37.5	80.131578947368425	84.342712864220815	12180	13.240365982055664	13.452804565429688	132.5	B	Blank	0	untreated	20150902	1.3	0.5	20.54	1.402	20150902_JanusFITC particle perfusion_short chamber_0p5 dynpcm2001.avi
1802963	1073	187.0	17.5	7.154608249664307	150	243	0	40.0	80.513333333333335	84.702281485736194	12077	13.162792205810547	13.488848686218262	130.5	B	Blank	0	untreated	20150902	1.3	0.5	20.54	1.402	20150902_JanusFITC particle perfusion_short chamber_0p5 dynpcm2001.avi
1802963	1074	159.1999969482422	18.0	7.003998756408691	148	243	0	35.5	80.324324324324323	84.848053077427451	11888	13.358574867248535	13.428808212280273	128.5	B	Blank	0	untreated	20150902	1.3	0.5	20.54	1.402	20150902_JanusFITC particle perfusion_short chamber_0p5 dynpcm2001.avi
1802963	1075	130.1288604736328	18.48969078063965	7.034839630126953	144	244	1	37.0	81.138888888888886	84.710668611121292	11684	12.653611183166504	13.272811889648438	124.5	B	Blank	0	untreated	20150902	1.3	0.5	20.54	1.402	20150902_JanusFITC particle perfusion_short chamber_0p5 dynpcm2001.avi
1802963	1076	102.05882263183594	18.52941131591797	6.99393892288208	147	243	0	38.0	80.482993197278915	84.698131740271947	11831	12.65870189666748	13.222590446472168	127.0	B	Blank	0	untreated	20150902	1.3	0.5	20.54	1.402	20150902_JanusFITC particle perfusion_short chamber_0p5 dynpcm2001.avi
1802963	1077	59.772727966308594	19.227272033691406	7.02116584777832	148	243	1	37.0	81.993243243243242	85.233978174360246	12135	13.335143089294434	13.502325057983398	129.0	B	Blank	0	untreated	20150902	1.3	0.5	20.54	1.402	20150902_JanusFITC particle perfusion_short chamber_0p5 dynpcm2001.avi
1802963	1078	46.35714340209961	19.178571701049805	7.16377592086792	155	243	0	36.0	79.200000000000003	84.725393230509752	12276	13.277007102966309	13.316128730773926	135.0	B	Blank	0	untreated	20150902	1.3	0.5	20.54	1.402	20150902_JanusFITC particle perfusion_short chamber_0p5 dynpcm2001.avi
1802963	1079	33.125	19.5	7.043695449829102	152	243	0	40.0	80.381578947368425	84.475466246164757	12218	13.304895401000977	13.313105583190918	132.0	B	Blank	0	untreated	20150902	1.3	0.5	20.54	1.402	20150902_JanusFITC particle perfusion_short chamber_0p5 dynpcm2001.avi
1802963	1080	6.890625	19.6875	7.1581010818481445	151	243	1	39.0	81.966887417218544	84.008547122596852	12377	12.940427780151367	14.015483856201172	131.5	B	Blank	0	untreated	20150902	1.3	0.5	20.54	1.402	20150902_JanusFITC particle perfusion_short chamber_0p5 dynpcm2001.avi
1802963	1062	458.5	13.5	6.714778423309326	138	183	1	38.5	63.884057971014492	61.586050611398051	8816	12.37906551361084	12.882845878601074	119.5	B	Blank	0	untreated	20150902	1.3	0.5	20.54	1.402	20150902_JanusFITC particle perfusion_short chamber_0p5 dynpcm2001.avi
1802963	1070	254.40826416015625	16.64678955078125	6.998167037963867	153	236	2	37.0	73.457516339869287	76.674082073444382	11239	13.17070198059082	13.33888053894043	133.5	B	Blank	0	untreated	20150902	1.3	0.5	20.54	1.402	20150902_JanusFITC particle perfusion_short chamber_0p5 dynpcm2001.avi
1802963	1069	279.7162170410156	16.364864349365234	7.059100151062012	152	235	0	36.0	70.546052631578945	74.365105605967528	10723	12.786859512329102	13.39678955078125	132.5	B	Blank	0	untreated	20150902	1.3	0.5	20.54	1.402	20150902_JanusFITC particle perfusion_short chamber_0p5 dynpcm2001.avi
1802963	1068	306.42034912109375	16.243362426757812	6.896975517272949	143	233	2	37.0	72.832167832167826	74.001699660502155	10415	12.707305908203125	13.210641860961914	124.0	B	Blank	0	untreated	20150902	1.3	0.5	20.54	1.402	20150902_JanusFITC particle perfusion_short chamber_0p5 dynpcm2001.avi
1802963	1060	497.0	13.5	4.74806547164917	39	80	3	22.0	30.974358974358974	23.091220642117044	1208	8.546915054321289	9.066969871520996	27.5	B	Blank	0	untreated	20150902	1.3	0.5	20.54	1.402	20150902_JanusFITC particle perfusion_short chamber_0p5 dynpcm2001.avi
82086620	1188	329.9361572265625	233.22340393066406	7.502317905426025	175	244	2	42.0	75.359999999999999	77.78036182555519	13188	13.763568878173828	14.859912872314453	154.0	B	Blank	0	untreated	20150902	1.3	0.5	20.54	1.402	20150902_JanusFITC particle perfusion_short chamber_0p5 dynpcm2001.avi
82086620	1200	169.44737243652344	234.2105255126953	7.842981815338135	182	243	2	43.0	76.543956043956044	79.867856121800187	13931	14.057897567749023	14.939401626586914	160.5	B	Blank	0	untreated	20150902	1.3	0.5	20.54	1.402	20150902_JanusFITC particle perfusion_short chamber_0p5 dynpcm2001.avi
82086620	1201	155.5	234.1666717529297	8.21493148803711	205	243	2	47.0	89.887804878048783	88.249546934847345	18427	15.49902629852295	15.785137176513672	182.5	B	Blank	0	untreated	20150902	1.3	0.5	20.54	1.402	20150902_JanusFITC particle perfusion_short chamber_0p5 dynpcm2001.avi
82086620	1184	369.0	233.0	6.514292240142822	115	130	4	31.0	41.747826086956522	34.734231574920287	4801	10.53690242767334	12.437187194824219	98.5	B	Blank	0	untreated	20150902	1.3	0.5	20.54	1.402	20150902_JanusFITC particle perfusion_short chamber_0p5 dynpcm2001.avi
82086620	1197	209.5	233.5	7.173120021820068	140	201	3	36.0	55.864285714285714	53.149279085862844	7821	11.906972885131836	13.724478721618652	121.5	B	Blank	0	untreated	20150902	1.3	0.5	20.54	1.402	20150902_JanusFITC particle perfusion_short chamber_0p5 dynpcm2001.avi
82086620	1189	316.27777099609375	233.61111450195312	7.963962554931641	196	243	2	47.0	86.58163265306122	86.195011867299087	16970	14.9861421585083	15.111654281616211	174.0	B	Blank	0	untreated	20150902	1.3	0.5	20.54	1.402	20150902_JanusFITC particle perfusion_short chamber_0p5 dynpcm2001.avi
82086620	1190	302.25	233.5	7.83155632019043	179	242	1	40.0	78.173184357541899	79.646202001174075	13993	14.183903694152832	14.726544380187988	157.5	B	Blank	0	untreated	20150902	1.3	0.5	20.54	1.402	20150902_JanusFITC particle perfusion_short chamber_0p5 dynpcm2001.avi
82086620	1191	295.5	233.5	7.173120021820068	161	242	3	37.0	66.0	68.033422549883028	10626	13.385004997253418	13.878711700439453	140.5	B	Blank	0	untreated	20150902	1.3	0.5	20.54	1.402	20150902_JanusFITC particle perfusion_short chamber_0p5 dynpcm2001.avi
82086620	1192	276.0	232.5	4.152062892913818	49	34	8	19.0	19.530612244897959	7.5162464601452488	957	7.116123199462891	7.690839767456055	37.5	B	Blank	0	untreated	20150902	1.3	0.5	20.54	1.402	20150902_JanusFITC particle perfusion_short chamber_0p5 dynpcm2001.avi
82086620	1194	256.0513916015625	233.69625854492188	7.213536739349365	150	233	2	35.0	61.659999999999997	62.323332174502134	9249	12.758127212524414	13.853166580200195	130.5	B	Blank	0	untreated	20150902	1.3	0.5	20.54	1.402	20150902_JanusFITC particle perfusion_short chamber_0p5 dynpcm2001.avi
82086620	1183	388.0943298339844	233.23585510253906	7.661466598510742	182	243	3	47.0	81.461538461538467	82.563037214704337	14826	14.514460563659668	14.735963821411133	160.5	B	Blank	0	untreated	20150902	1.3	0.5	20.54	1.402	20150902_JanusFITC particle perfusion_short chamber_0p5 dynpcm2001.avi
82086620	1182	401.28570556640625	233.39285278320312	7.97029447555542	186	244	2	45.5	84.069892473118273	84.175702423461004	15637	14.534305572509766	15.066598892211914	164.5	B	Blank	0	untreated	20150902	1.3	0.5	20.54	1.402	20150902_JanusFITC particle perfusion_short chamber_0p5 dynpcm2001.avi
82086620	1181	414.0	233.0	7.283199787139893	160	241	2	36.0	66.768749999999997	68.576437450756316	10683	13.269844055175781	13.860432624816895	140.0	B	Blank	0	untreated	20150902	1.3	0.5	20.54	1.402	20150902_JanusFITC particle perfusion_short chamber_0p5 dynpcm2001.avi
82086620	1180	425.1363525390625	232.31817626953125	5.968163013458252	102	106	4	27.5	35.529411764705884	27.805947269883607	3624	10.377182960510254	11.186601638793945	86.0	B	Blank	0	untreated	20150902	1.3	0.5	20.54	1.402	20150902_JanusFITC particle perfusion_short chamber_0p5 dynpcm2001.avi
82086620	1179	430.9166564941406	232.0833282470703	4.491299629211426	57	45	6	18.0	20.631578947368421	10.400120746511211	1176	6.929396152496338	8.70500373840332	45.0	B	Blank	0	untreated	20150902	1.3	0.5	20.54	1.402	20150902_JanusFITC particle perfusion_short chamber_0p5 dynpcm2001.avi
82086620	1178	445.875	232.0833282470703	5.143733024597168	77	59	6	23.0	25.480519480519479	15.339965957403422	1962	8.948287963867188	10.00805950164795	63.0	B	Blank	0	untreated	20150902	1.3	0.5	20.54	1.402	20150902_JanusFITC particle perfusion_short chamber_0p5 dynpcm2001.avi
82086620	1177	457.0	232.5	7.004757404327393	145	194	2	35.0	54.827586206896555	52.67890303725094	7950	12.31476879119873	13.343940734863281	125.5	B	Blank	0	untreated	20150902	1.3	0.5	20.54	1.402	20150902_JanusFITC particle perfusion_short chamber_0p5 dynpcm2001.avi
82086620	1176	469.2083435058594	232.9166717529297	7.6825737953186035	177	243	3	39.0	77.451977401129938	80.089280753232586	13709	14.078523635864258	14.801034927368164	156.0	B	Blank	0	untreated	20150902	1.3	0.5	20.54	1.402	20150902_JanusFITC particle perfusion_short chamber_0p5 dynpcm2001.avi
82086620	1175	482.0	232.5	7.656025409698486	181	244	2	45.0	79.585635359116026	81.466527806045093	14405	14.479373931884766	14.719511032104492	159.5	B	Blank	0	untreated	20150902	1.3	0.5	20.54	1.402	20150902_JanusFITC particle perfusion_short chamber_0p5 dynpcm2001.avi
82086620	1174	494.70001220703125	232.5	6.920193195343018	126	226	2	48.0	70.19047619047619	64.803575529136836	8844	12.735767364501953	13.221647262573242	107.0	B	Blank	0	untreated	20150902	1.3	0.5	20.54	1.402	20150902_JanusFITC particle perfusion_short chamber_0p5 dynpcm2001.avi
82086620	1195	222.0	234.0	7.8442463874816895	184	243	2	49.5	82.798913043478265	83.099716154181181	15235	14.71728515625	15.42101764678955	163.0	B	Blank	0	untreated	20150902	1.3	0.5	20.54	1.402	20150902_JanusFITC particle perfusion_short chamber_0p5 dynpcm2001.avi
82086620	1196	215.11538696289062	233.88461303710938	7.418342113494873	166	244	2	43.0	72.307228915662648	73.478516298176118	12003	13.257655143737793	14.234313011169434	145.5	B	Blank	0	untreated	20150902	1.3	0.5	20.54	1.402	20150902_JanusFITC particle perfusion_short chamber_0p5 dynpcm2001.avi
82086620	1198	196.0	232.6999969482422	4.332123756408691	57	35	7	20.0	20.017543859649123	8.6074044584435683	1141	7.544787883758545	8.101738929748535	45.0	B	Blank	0	untreated	20150902	1.3	0.5	20.54	1.402	20150902_JanusFITC particle perfusion_short chamber_0p5 dynpcm2001.avi
82086620	1193	268.0	233.0	5.150000095367432	72	58	7	21.5	24.763888888888889	14.414973942585954	1783	8.268617630004883	9.689837455749512	58.0	B	Blank	0	untreated	20150902	1.3	0.5	20.54	1.402	20150902_JanusFITC particle perfusion_short chamber_0p5 dynpcm2001.avi
82086620	1199	181.0	233.5	6.452931880950928	117	156	3	29.0	44.495726495726494	39.090651587895287	5206	10.742127418518066	12.611955642700195	99.5	B	Blank	0	untreated	20150902	1.3	0.5	20.54	1.402	20150902_JanusFITC particle perfusion_short chamber_0p5 dynpcm2001.avi
82086620	1185	363.5	232.5	5.098239898681641	73	58	7	21.0	24.972602739726028	14.836988767654283	1823	8.20474910736084	9.538268089294434	59.0	B	Blank	0	untreated	20150902	1.3	0.5	20.54	1.402	20150902_JanusFITC particle perfusion_short chamber_0p5 dynpcm2001.avi
82086620	1186	355.5	232.0	3.7492566108703613	41	28	8	17.0	17.365853658536587	5.8089758031018848	712	6.141310691833496	7.0812087059021	31.0	B	Blank	0	untreated	20150902	1.3	0.5	20.54	1.402	20150902_JanusFITC particle perfusion_short chamber_0p5 dynpcm2001.avi
82086620	1187	341.4230651855469	232.73077392578125	6.471983909606934	119	148	3	30.0	44.84873949579832	39.362704409264488	5337	11.125057220458984	12.463956832885742	102.0	B	Blank	0	untreated	20150902	1.3	0.5	20.54	1.402	20150902_JanusFITC particle perfusion_short chamber_0p5 dynpcm2001.avi
82086620	1214	1.875	234.5	7.777394771575928	110	245	1	44.0	90.400000000000006	88.831525935334483	9944	15.038769721984863	17.64718246459961	90.5	B	Blank	0	untreated	20150902	1.3	0.5	20.54	1.402	20150902_JanusFITC particle perfusion_short chamber_0p5 dynpcm2001.avi
82086620	1213	14.0	234.0	6.909450054168701	132	203	1	31.0	53.098484848484851	52.271850563574667	7009	11.560134887695312	13.325898170471191	114.0	B	Blank	0	untreated	20150902	1.3	0.5	20.54	1.402	20150902_JanusFITC particle perfusion_short chamber_0p5 dynpcm2001.avi
82086620	1212	20.0	233.5	5.757874965667725	93	108	6	25.0	33.903225806451616	26.325940645767918	3153	9.652002334594727	11.150507926940918	78.0	B	Blank	0	untreated	20150902	1.3	0.5	20.54	1.402	20150902_JanusFITC particle perfusion_short chamber_0p5 dynpcm2001.avi
82086620	1211	35.754547119140625	233.42727661132812	5.11307954788208	79	69	4	23.0	27.379746835443036	18.014272679991063	2163	9.578604698181152	9.867560386657715	65.0	B	Blank	0	untreated	20150902	1.3	0.5	20.54	1.402	20150902_JanusFITC particle perfusion_short chamber_0p5 dynpcm2001.avi
82086620	1210	47.97706604003906	234.10549926757812	7.387533187866211	154	244	4	37.0	67.240259740259745	69.240410766036177	10355	12.954577445983887	13.96158218383789	134.5	B	Blank	0	untreated	20150902	1.3	0.5	20.54	1.402	20150902_JanusFITC particle perfusion_short chamber_0p5 dynpcm2001.avi
82086620	1203	134.5	234.0	7.656025409698486	175	243	1	41.0	75.691428571428574	77.980192984880333	13246	13.72173023223877	14.68355655670166	153.5	B	Blank	0	untreated	20150902	1.3	0.5	20.54	1.402	20150902_JanusFITC particle perfusion_short chamber_0p5 dynpcm2001.avi
82086620	1202	141.5263214111328	234.36842346191406	7.8792033195495605	193	243	2	44.0	84.362694300518129	85.277256180978824	16282	14.60930347442627	15.178129196166992	171.0	B	Blank	0	untreated	20150902	1.3	0.5	20.54	1.402	20150902_JanusFITC particle perfusion_short chamber_0p5 dynpcm2001.avi
82086620	1204	122.5	233.5	6.222768783569336	111	122	3	28.0	38.081081081081081	31.111579239814031	4227	10.643503189086914	11.769433975219727	94.5	B	Blank	0	untreated	20150902	1.3	0.5	20.54	1.402	20150902_JanusFITC particle perfusion_short chamber_0p5 dynpcm2001.avi
82086620	1205	107.25	232.875	4.894193649291992	67	53	7	18.0	22.388059701492537	12.485161609460494	1500	8.294601440429688	9.508575439453125	54.5	B	Blank	0	untreated	20150902	1.3	0.5	20.54	1.402	20150902_JanusFITC particle perfusion_short chamber_0p5 dynpcm2001.avi
82086620	1206	94.28571319580078	234.0	7.216002941131592	149	235	1	35.0	60.221476510067113	62.18157495264758	8973	12.135957717895508	13.798973083496094	129.5	B	Blank	0	untreated	20150902	1.3	0.5	20.54	1.402	20150902_JanusFITC particle perfusion_short chamber_0p5 dynpcm2001.avi
82086620	1207	88.21428680419922	233.7857208251953	7.733750343322754	172	243	2	43.5	77.29069767441861	78.894670182682063	13294	14.177144050598145	14.568902969360352	151.0	B	Blank	0	untreated	20150902	1.3	0.5	20.54	1.402	20150902_JanusFITC particle perfusion_short chamber_0p5 dynpcm2001.avi
82086620	1208	74.80000305175781	234.5	8.245792388916016	204	244	1	50.0	89.764705882352942	88.502761280794303	18312	15.140219688415527	16.05877113342285	181.5	B	Blank	0	untreated	20150902	1.3	0.5	20.54	1.402	20150902_JanusFITC particle perfusion_short chamber_0p5 dynpcm2001.avi
82086620	1209	61.27777862548828	234.61111450195312	7.96397066116333	196	243	2	46.5	86.214285714285708	86.563442583094698	16898	14.9861421585083	15.111654281616211	174.0	B	Blank	0	untreated	20150902	1.3	0.5	20.54	1.402	20150902_JanusFITC particle perfusion_short chamber_0p5 dynpcm2001.avi
15944187	1235	190.5	89.0	4.152062892913818	49	37	8	21.0	20.367346938775512	8.4096491653168925	998	6.702729225158691	8.24344539642334	37.5	B	Blank	0	untreated	20150902	1.3	0.5	20.54	1.402	20150902_JanusFITC particle perfusion_short chamber_0p5 dynpcm2001.avi
15944187	1223	338.637939453125	88.0862045288086	5.503747463226318	86	79	5	23.0	29.046511627906977	20.501790606281642	2498	9.426142692565918	10.21814250946045	71.0	B	Blank	0	untreated	20150902	1.3	0.5	20.54	1.402	20150902_JanusFITC particle perfusion_short chamber_0p5 dynpcm2001.avi
15944187	1222	345.5	87.5	3.9221231937408447	46	38	6	19.5	19.456521739130434	8.5559705106996606	895	6.67207145690918	7.617907524108887	35.0	B	Blank	0	untreated	20150902	1.3	0.5	20.54	1.402	20150902_JanusFITC particle perfusion_short chamber_0p5 dynpcm2001.avi
15944187	1239	150.5833282470703	91.25	8.147381782531738	205	243	4	49.0	87.580487804878047	87.172660794574512	17954	15.08872127532959	16.03688621520996	182.0	B	Blank	0	untreated	20150902	1.3	0.5	20.54	1.402	20150902_JanusFITC particle perfusion_short chamber_0p5 dynpcm2001.avi
15944187	1226	300.52703857421875	89.3648681640625	7.879275798797607	191	243	3	44.0	82.235602094240832	83.481333083082575	15707	14.705976486206055	14.895538330078125	169.0	B	Blank	0	untreated	20150902	1.3	0.5	20.54	1.402	20150902_JanusFITC particle perfusion_short chamber_0p5 dynpcm2001.avi
15944187	1234	209.21961975097656	90.05139923095703	7.266462802886963	160	243	2	39.5	66.875	68.891286640619512	10700	13.233553886413574	13.681660652160645	140.0	B	Blank	0	untreated	20150902	1.3	0.5	20.54	1.402	20150902_JanusFITC particle perfusion_short chamber_0p5 dynpcm2001.avi
15944187	1233	215.72222900390625	89.94444274902344	7.7893757820129395	184	244	3	42.0	80.038043478260875	81.586668164958041	14727	14.473444938659668	14.895254135131836	162.0	B	Blank	0	untreated	20150902	1.3	0.5	20.54	1.402	20150902_JanusFITC particle perfusion_short chamber_0p5 dynpcm2001.avi
15944187	1232	228.64285278320312	90.21428680419922	8.195866584777832	199	244	3	52.0	87.638190954773876	86.053330132413265	17440	14.987558364868164	15.418383598327637	177.0	B	Blank	0	untreated	20150902	1.3	0.5	20.54	1.402	20150902_JanusFITC particle perfusion_short chamber_0p5 dynpcm2001.avi
15944187	1231	235.5	90.5	8.142864227294922	198	243	3	45.0	83.843434343434339	84.618816903002596	16601	14.69540786743164	15.441607475280762	175.5	B	Blank	0	untreated	20150902	1.3	0.5	20.54	1.402	20150902_JanusFITC particle perfusion_short chamber_0p5 dynpcm2001.avi
15944187	1229	260.0	88.5	5.072161674499512	73	69	7	23.0	27.273972602739725	16.683401868835308	1991	8.462753295898438	9.847382545471191	59.5	B	Blank	0	untreated	20150902	1.3	0.5	20.54	1.402	20150902_JanusFITC particle perfusion_short chamber_0p5 dynpcm2001.avi
15944187	1240	131.0	91.0	7.498513221740723	171	243	3	39.0	72.736842105263165	75.579366823511464	12438	13.681727409362793	14.226476669311523	150.0	B	Blank	0	untreated	20150902	1.3	0.5	20.54	1.402	20150902_JanusFITC particle perfusion_short chamber_0p5 dynpcm2001.avi
15944187	1241	124.5	91.0	6.928616046905518	133	202	2	34.0	56.661654135338345	54.311118126503835	7536	11.906412124633789	13.15340518951416	114.0	B	Blank	0	untreated	20150902	1.3	0.5	20.54	1.402	20150902_JanusFITC particle perfusion_short chamber_0p5 dynpcm2001.avi
15944187	1242	111.0	90.0	4.606299877166748	59	46	6	20.0	22.033898305084747	11.056045361724308	1300	7.681427955627441	8.957786560058594	47.0	B	Blank	0	untreated	20150902	1.3	0.5	20.54	1.402	20150902_JanusFITC particle perfusion_short chamber_0p5 dynpcm2001.avi
15944187	1243	95.65789794921875	90.60526275634766	5.813051700592041	102	121	4	27.5	36.980392156862742	30.046689286860126	3772	10.282655715942383	11.243721008300781	86.0	B	Blank	0	untreated	20150902	1.3	0.5	20.54	1.402	20150902_JanusFITC particle perfusion_short chamber_0p5 dynpcm2001.avi
15944187	1244	83.0	91.5	7.724999904632568	171	243	3	40.0	74.128654970760238	75.998736892806363	12676	13.333803176879883	14.6759672164917	149.5	B	Blank	0	untreated	20150902	1.3	0.5	20.54	1.402	20150902_JanusFITC particle perfusion_short chamber_0p5 dynpcm2001.avi
15944187	1245	76.83333587646484	92.16666412353516	8.070162773132324	191	243	3	50.0	86.952879581151834	85.814318479528353	16608	14.611051559448242	15.857864379882812	169.0	B	Blank	0	untreated	20150902	1.3	0.5	20.54	1.402	20150902_JanusFITC particle perfusion_short chamber_0p5 dynpcm2001.avi
15944187	1246	63.404762268066406	91.78571319580078	8.148771286010742	204	243	3	46.0	88.622549019607845	87.819889666028843	18079	15.505077362060547	15.693373680114746	181.5	B	Blank	0	untreated	20150902	1.3	0.5	20.54	1.402	20150902_JanusFITC particle perfusion_short chamber_0p5 dynpcm2001.avi
15944187	1247	44.5	91.5	7.173120021820068	136	207	3	31.5	55.073529411764703	54.249238589525405	7490	11.685997009277344	13.446623802185059	117.5	B	Blank	0	untreated	20150902	1.3	0.5	20.54	1.402	20150902_JanusFITC particle perfusion_short chamber_0p5 dynpcm2001.avi
15944187	1248	38.16666793823242	91.16666412353516	5.77065372467041	95	98	3	23.0	32.157894736842103	24.737066068415032	3055	9.673834800720215	11.151350021362305	79.5	B	Blank	0	untreated	20150902	1.3	0.5	20.54	1.402	20150902_JanusFITC particle perfusion_short chamber_0p5 dynpcm2001.avi
15944187	1221	360.7686462402344	88.29104614257812	5.882352352142334	96	94	4	24.0	32.270833333333336	24.155951288220649	3098	9.779998779296875	11.027501106262207	80.0	B	Blank	0	untreated	20150902	1.3	0.5	20.54	1.402	20150902_JanusFITC particle perfusion_short chamber_0p5 dynpcm2001.avi
15944187	1249	22.0	91.0	4.606299877166748	61	57	7	21.0	24.344262295081968	13.523368052086168	1485	7.573770046234131	9.034402847290039	48.5	B	Blank	0	untreated	20150902	1.3	0.5	20.54	1.402	20150902_JanusFITC particle perfusion_short chamber_0p5 dynpcm2001.avi
15944187	1228	275.3571472167969	88.64286041259766	4.796273708343506	65	52	6	20.0	24.369230769230768	13.034356058886164	1584	8.480740547180176	9.031091690063477	52.5	B	Blank	0	untreated	20150902	1.3	0.5	20.54	1.402	20150902_JanusFITC particle perfusion_short chamber_0p5 dynpcm2001.avi
15944187	1227	287.7727355957031	89.2272720336914	7.021169185638428	145	209	3	36.0	58.055172413793102	56.883641586511366	8418	12.463958740234375	13.57465934753418	126.0	B	Blank	0	untreated	20150902	1.3	0.5	20.54	1.402	20150902_JanusFITC particle perfusion_short chamber_0p5 dynpcm2001.avi
15944187	1225	313.72222900390625	89.5	7.926054000854492	195	242	3	43.0	83.107692307692304	84.02535449040758	16206	14.738898277282715	15.212347984313965	173.0	B	Blank	0	untreated	20150902	1.3	0.5	20.54	1.402	20150902_JanusFITC particle perfusion_short chamber_0p5 dynpcm2001.avi
15944187	1230	253.60203552246094	89.09183502197266	6.305156707763672	117	138	4	27.0	40.82905982905983	35.807961345171208	4777	10.712000846862793	12.100483894348145	100.0	B	Blank	0	untreated	20150902	1.3	0.5	20.54	1.402	20150902_JanusFITC particle perfusion_short chamber_0p5 dynpcm2001.avi
15944187	1224	326.28570556640625	89.0	7.216002464294434	151	220	4	36.0	60.721854304635762	60.011605824604011	9169	12.457548141479492	13.681120872497559	131.5	B	Blank	0	untreated	20150902	1.3	0.5	20.54	1.402	20150902_JanusFITC particle perfusion_short chamber_0p5 dynpcm2001.avi
15944187	1238	157.5	91.5	8.142865180969238	193	244	4	44.0	85.031088082901547	84.97185798905079	16411	14.551861763000488	15.35445499420166	170.5	B	Blank	0	untreated	20150902	1.3	0.5	20.54	1.402	20150902_JanusFITC particle perfusion_short chamber_0p5 dynpcm2001.avi
15944187	1237	169.92857360839844	90.5	6.983475208282471	140	209	3	33.5	57.107142857142854	56.148361689439909	7995	12.10653018951416	13.557717323303223	121.0	B	Blank	0	untreated	20150902	1.3	0.5	20.54	1.402	20150902_JanusFITC particle perfusion_short chamber_0p5 dynpcm2001.avi
15944187	1236	182.0	89.0	4.606299877166748	61	59	7	20.0	23.557377049180328	13.830975677879568	1437	7.664259910583496	8.908894538879395	49.0	B	Blank	0	untreated	20150902	1.3	0.5	20.54	1.402	20150902_JanusFITC particle perfusion_short chamber_0p5 dynpcm2001.avi
15944187	1250	15.5	91.5	6.222768783569336	106	135	2	29.5	39.839622641509436	33.323779484069384	4223	10.1578950881958	12.45174789428711	90.0	B	Blank	0	untreated	20150902	1.3	0.5	20.54	1.402	20150902_JanusFITC particle perfusion_short chamber_0p5 dynpcm2001.avi
15944187	1214	446.5	87.0	6.3701982498168945	121	137	3	29.0	42.454545454545453	37.090240635687756	5137	11.16480827331543	12.122625350952148	103.5	B	Blank	0	untreated	20150902	1.3	0.5	20.54	1.402	20150902_JanusFITC particle perfusion_short chamber_0p5 dynpcm2001.avi
15944187	1251	1.0	92.5	4.635000228881836	22	52	4	12.5	18.681818181818183	14.756774603354721	411	12.812833786010742	24.710899353027344	12.0	B	Blank	0	untreated	20150902	1.3	0.5	20.54	1.402	20150902_JanusFITC particle perfusion_short chamber_0p5 dynpcm2001.avi
15944187	1213	458.75	86.875	7.556868076324463	172	243	1	40.0	72.139534883720927	74.546093558951469	12408	13.772087097167969	14.543853759765625	151.5	B	Blank	0	untreated	20150902	1.3	0.5	20.54	1.402	20150902_JanusFITC particle perfusion_short chamber_0p5 dynpcm2001.avi
15944187	1212	465.5	87.0	7.79336404800415	179	244	1	43.0	79.117318435754186	80.384986240721233	14162	14.0765380859375	14.661623001098633	158.0	B	Blank	0	untreated	20150902	1.3	0.5	20.54	1.402	20150902_JanusFITC particle perfusion_short chamber_0p5 dynpcm2001.avi
15944187	1220	373.1639404296875	88.29508209228516	7.256829261779785	160	242	3	37.5	67.6875	68.488337282708216	10830	13.40064525604248	13.889507293701172	140.0	B	Blank	0	untreated	20150902	1.3	0.5	20.54	1.402	20150902_JanusFITC particle perfusion_short chamber_0p5 dynpcm2001.avi
15944187	1211	479.0	87.5	7.724999904632568	172	243	0	43.5	73.941860465116278	76.062069918321285	12718	13.715742111206055	14.311368942260742	150.5	B	Blank	0	untreated	20150902	1.3	0.5	20.54	1.402	20150902_JanusFITC particle perfusion_short chamber_0p5 dynpcm2001.avi
15944187	1219	386.2567443847656	88.4189224243164	7.987216472625732	187	243	0	50.0	82.839572192513373	82.890662703668468	15491	14.606973648071289	14.896773338317871	165.0	B	Blank	0	untreated	20150902	1.3	0.5	20.54	1.402	20150902_JanusFITC particle perfusion_short chamber_0p5 dynpcm2001.avi
15944187	1218	392.6000061035156	88.0	7.895478248596191	188	244	2	44.0	81.707446808510639	82.909169396858431	15361	14.531230926513672	15.135452270507812	166.5	B	Blank	0	untreated	20150902	1.3	0.5	20.54	1.402	20150902_JanusFITC particle perfusion_short chamber_0p5 dynpcm2001.avi
15944187	1210	491.6764831542969	86.32353210449219	6.4640960693359375	116	145	4	32.0	45.28448275862069	38.539457173333673	5253	10.621796607971191	12.597288131713867	98.5	B	Blank	0	untreated	20150902	1.3	0.5	20.54	1.402	20150902_JanusFITC particle perfusion_short chamber_0p5 dynpcm2001.avi
15944187	1217	405.1190490722656	87.73809814453125	7.205575466156006	154	223	0	36.5	61.714285714285715	61.089748144724759	9504	12.90759563446045	13.939635276794434	134.5	B	Blank	0	untreated	20150902	1.3	0.5	20.54	1.402	20150902_JanusFITC particle perfusion_short chamber_0p5 dynpcm2001.avi
15944187	1216	417.34210205078125	86.7368392944336	5.594527721405029	89	85	6	23.0	30.179775280898877	21.358661005538277	2686	9.386127471923828	10.862606048583984	74.0	B	Blank	0	untreated	20150902	1.3	0.5	20.54	1.402	20150902_JanusFITC particle perfusion_short chamber_0p5 dynpcm2001.avi
15944187	1215	433.1666564941406	86.16666412353516	3.4759743213653564	38	26	9	16.0	16.473684210526315	4.9880744207151526	626	5.798618793487549	7.06902551651001	28.5	B	Blank	0	untreated	20150902	1.3	0.5	20.54	1.402	20150902_JanusFITC particle perfusion_short chamber_0p5 dynpcm2001.avi
24076279	1364	231.0	149.0	10.75351619720459	260	243	2	47.5	84.303846153846152	81.75415764901139	21919	14.09488296508789	22.20924186706543	233.0	B	Blank	0	untreated	20150902	1.3	0.5	20.54	1.402	20150902_JanusFITC particle perfusion_short chamber_0p5 dynpcm2001.avi
24076279	1376	25.890727996826172	151.62582397460938	10.104049682617188	186	146	4	24.0	37.241935483870968	35.272831613259271	6927	10.684319496154785	23.947858810424805	160.0	B	Blank	0	untreated	20150902	1.3	0.5	20.54	1.402	20150902_JanusFITC particle perfusion_short chamber_0p5 dynpcm2001.avi
24076279	1377	8.0	151.63157653808594	10.132145881652832	192	157	2	25.0	39.026041666666664	36.257820262185255	7493	10.804475784301758	23.78104591369629	166.0	B	Blank	0	untreated	20150902	1.3	0.5	20.54	1.402	20150902_JanusFITC particle perfusion_short chamber_0p5 dynpcm2001.avi
24076279	1360	298.21429443359375	148.5	10.047284126281738	181	131	3	24.0	35.546961325966848	30.926650956501003	6434	10.163405418395996	22.778118133544922	156.0	B	Blank	0	untreated	20150902	1.3	0.5	20.54	1.402	20150902_JanusFITC particle perfusion_short chamber_0p5 dynpcm2001.avi
24076279	1373	61.0	151.0	10.75351619720459	248	243	3	48.5	76.641129032258064	72.876084081016259	19007	14.019164085388184	21.766616821289062	220.5	B	Blank	0	untreated	20150902	1.3	0.5	20.54	1.402	20150902_JanusFITC particle perfusion_short chamber_0p5 dynpcm2001.avi
24076279	1365	210.5	149.5	10.827255249023438	250	243	1	45.5	77.635999999999996	73.550849784349865	19409	14.087265968322754	21.048879623413086	223.0	B	Blank	0	untreated	20150902	1.3	0.5	20.54	1.402	20150902_JanusFITC particle perfusion_short chamber_0p5 dynpcm2001.avi
24076279	1366	193.5	150.0	10.616996765136719	230	195	3	40.0	57.930434782608693	51.272455820819822	13324	13.048696517944336	21.654773712158203	204.0	B	Blank	0	untreated	20150902	1.3	0.5	20.54	1.402	20150902_JanusFITC particle perfusion_short chamber_0p5 dynpcm2001.avi
24076279	1367	167.48260498046875	150.39564514160156	10.0096435546875	190	143	3	23.0	34.868421052631582	33.282657925105035	6625	10.876766204833984	21.779821395874023	164.0	B	Blank	0	untreated	20150902	1.3	0.5	20.54	1.402	20150902_JanusFITC particle perfusion_short chamber_0p5 dynpcm2001.avi
24076279	1368	158.5	150.14999389648438	10.467170715332031	189	150	4	24.0	37.264550264550266	34.571050409049469	7043	10.478483200073242	22.208446502685547	163.0	B	Blank	0	untreated	20150902	1.3	0.5	20.54	1.402	20150902_JanusFITC particle perfusion_short chamber_0p5 dynpcm2001.avi
24076279	1370	131.0	150.22500610351562	10.531756401062012	224	223	3	43.0	65.495535714285708	60.264965373745341	14671	12.741717338562012	21.937725067138672	198.0	B	Blank	0	untreated	20150902	1.3	0.5	20.54	1.402	20150902_JanusFITC particle perfusion_short chamber_0p5 dynpcm2001.avi
24076279	1357	342.5	148.0	10.415230751037598	229	198	1	38.0	56.043668122270745	51.046838809898347	12834	12.592288970947266	21.807575225830078	202.5	B	Blank	0	untreated	20150902	1.3	0.5	20.54	1.402	20150902_JanusFITC particle perfusion_short chamber_0p5 dynpcm2001.avi
24076279	1356	371.5	147.5	10.427955627441406	243	244	2	48.0	79.053497942386826	75.430023836631861	19210	14.27636432647705	21.405582427978516	216.5	B	Blank	0	untreated	20150902	1.3	0.5	20.54	1.402	20150902_JanusFITC particle perfusion_short chamber_0p5 dynpcm2001.avi
24076279	1355	381.5	147.14999389648438	10.467170715332031	240	243	1	45.5	79.287499999999994	75.882671564396063	19029	13.569727897644043	21.036727905273438	213.5	B	Blank	0	untreated	20150902	1.3	0.5	20.54	1.402	20150902_JanusFITC particle perfusion_short chamber_0p5 dynpcm2001.avi
24076279	1354	401.5	147.0	10.312867164611816	230	241	0	43.5	68.347826086956516	65.752902859147895	15720	13.670703887939453	20.195640563964844	204.0	B	Blank	0	untreated	20150902	1.3	0.5	20.54	1.402	20150902_JanusFITC particle perfusion_short chamber_0p5 dynpcm2001.avi
24076279	1353	411.5	147.0	10.312867164611816	219	189	2	42.0	58.022831050228312	51.878101143801743	12707	12.608355522155762	20.48457908630371	193.5	B	Blank	0	untreated	20150902	1.3	0.5	20.54	1.402	20150902_JanusFITC particle perfusion_short chamber_0p5 dynpcm2001.avi
24076279	1352	440.5	147.0	9.620993614196777	164	110	3	23.0	32.621951219512198	25.997016828813656	5350	10.434741973876953	21.146242141723633	140.5	B	Blank	0	untreated	20150902	1.3	0.5	20.54	1.402	20150902_JanusFITC particle perfusion_short chamber_0p5 dynpcm2001.avi
24076279	1351	458.5	151.0	6.027920246124268	106	102	5	23.5	34.528301886792455	27.171783209366087	3660	10.64998722076416	11.716750144958496	90.0	B	Blank	0	untreated	20150902	1.3	0.5	20.54	1.402	20150902_JanusFITC particle perfusion_short chamber_0p5 dynpcm2001.avi
24076279	1358	332.5	148.0	10.415230751037598	212	148	3	37.0	48.39622641509434	39.794206282882243	10260	12.191798210144043	21.209712982177734	186.0	B	Blank	0	untreated	20150902	1.3	0.5	20.54	1.402	20150902_JanusFITC particle perfusion_short chamber_0p5 dynpcm2001.avi
24076279	1359	317.0	148.5	9.999491691589355	179	121	3	23.0	33.134078212290504	28.583776908634686	5931	11.327174186706543	21.135601043701172	154.5	B	Blank	0	untreated	20150902	1.3	0.5	20.54	1.402	20150902_JanusFITC particle perfusion_short chamber_0p5 dynpcm2001.avi
24076279	1371	100.0	150.5	10.863936424255371	255	243	2	50.0	88.400000000000006	85.590204680529368	22542	14.308148384094238	21.215442657470703	228.0	B	Blank	0	untreated	20150902	1.3	0.5	20.54	1.402	20150902_JanusFITC particle perfusion_short chamber_0p5 dynpcm2001.avi
24076279	1372	90.82704162597656	150.88365173339844	10.58841609954834	258	243	3	52.5	89.968992248062023	86.509123772488152	23212	14.715307235717773	21.519729614257812	230.0	B	Blank	0	untreated	20150902	1.3	0.5	20.54	1.402	20150902_JanusFITC particle perfusion_short chamber_0p5 dynpcm2001.avi
24076279	1374	52.5	151.5	10.924799919128418	239	238	2	42.0	64.870292887029294	61.840359297060466	15504	13.467672348022461	21.488706588745117	212.0	B	Blank	0	untreated	20150902	1.3	0.5	20.54	1.402	20150902_JanusFITC particle perfusion_short chamber_0p5 dynpcm2001.avi
24076279	1369	149.5	150.14999389648438	10.467170715332031	195	159	3	28.0	42.025641025641029	37.290465667745302	8195	10.475892066955566	22.946949005126953	169.0	B	Blank	0	untreated	20150902	1.3	0.5	20.54	1.402	20150902_JanusFITC particle perfusion_short chamber_0p5 dynpcm2001.avi
24076279	1375	43.0	151.22500610351562	10.531756401062012	221	173	3	39.0	53.565610859728508	46.563939334492595	11838	12.491108894348145	22.17289924621582	194.5	B	Blank	0	untreated	20150902	1.3	0.5	20.54	1.402	20150902_JanusFITC particle perfusion_short chamber_0p5 dynpcm2001.avi
24076279	1361	280.0	148.63157653808594	10.132145881652832	210	166	2	36.0	51.547619047619051	45.805906450583826	10825	11.771998405456543	22.331279754638672	184.5	B	Blank	0	untreated	20150902	1.3	0.5	20.54	1.402	20150902_JanusFITC particle perfusion_short chamber_0p5 dynpcm2001.avi
24076279	1362	270.159423828125	148.88406372070312	10.420720100402832	227	221	2	42.0	64.022026431718061	60.072895874937359	14533	12.888009071350098	21.532724380493164	200.5	B	Blank	0	untreated	20150902	1.3	0.5	20.54	1.402	20150902_JanusFITC particle perfusion_short chamber_0p5 dynpcm2001.avi
24076279	1363	252.0	149.0	10.50398063659668	245	243	3	48.0	82.424489795918362	79.526400521095667	20194	13.960946083068848	21.082868576049805	218.5	B	Blank	0	untreated	20150902	1.3	0.5	20.54	1.402	20150902_JanusFITC particle perfusion_short chamber_0p5 dynpcm2001.avi
54152396	1468	194.8507537841797	260.6865539550781	7.486959457397461	169	243	3	40.0	83.242603550295854	85.679154260988881	14068	13.874752044677734	14.335135459899902	148.5	B	Blank	0	untreated	20150902	1.3	0.5	20.54	1.402	20150902_JanusFITC particle perfusion_short chamber_0p5 dynpcm2001.avi
54152396	1456	436.1475524902344	258.52459716796875	7.075008869171143	154	243	2	36.0	77.149350649350652	82.98973355904765	11881	13.165116310119629	13.324729919433594	134.0	B	Blank	0	untreated	20150902	1.3	0.5	20.54	1.402	20150902_JanusFITC particle perfusion_short chamber_0p5 dynpcm2001.avi
54152396	1454	483.6363525390625	258.2727355957031	6.960036754608154	147	244	2	38.0	74.843537414965979	79.682763922935436	11002	12.637052536010742	13.180619239807129	128.0	B	Blank	0	untreated	20150902	1.3	0.5	20.54	1.402	20150902_JanusFITC particle perfusion_short chamber_0p5 dynpcm2001.avi
54152396	1472	99.78571319580078	261.5	7.448538303375244	163	243	1	43.0	89.306748466257673	90.85242745293111	14557	13.63115406036377	13.8837890625	142.5	B	Blank	0	untreated	20150902	1.3	0.5	20.54	1.402	20150902_JanusFITC particle perfusion_short chamber_0p5 dynpcm2001.avi
54152396	1459	369.06488037109375	259.1717529296875	7.387207508087158	164	243	1	38.5	77.847560975609753	81.820564720150443	12767	13.512588500976562	14.262567520141602	143.5	B	Blank	0	untreated	20150902	1.3	0.5	20.54	1.402	20150902_JanusFITC particle perfusion_short chamber_0p5 dynpcm2001.avi
54152396	1467	218.1842041015625	260.6403503417969	7.4290666580200195	166	243	0	40.5	83.445783132530124	85.803677991778557	13852	13.892916679382324	14.394960403442383	146.0	B	Blank	0	untreated	20150902	1.3	0.5	20.54	1.402	20150902_JanusFITC particle perfusion_short chamber_0p5 dynpcm2001.avi
54152396	1466	240.7857208251953	260.0	7.440906524658203	166	244	0	35.5	82.819277108433738	87.054981183588936	13748	13.706746101379395	13.989676475524902	145.5	B	Blank	0	untreated	20150902	1.3	0.5	20.54	1.402	20150902_JanusFITC particle perfusion_short chamber_0p5 dynpcm2001.avi
54152396	1465	252.37013244628906	259.8376770019531	7.18280029296875	159	244	1	47.0	85.427672955974842	87.841513882967277	13583	13.504597663879395	13.876717567443848	139.0	B	Blank	0	untreated	20150902	1.3	0.5	20.54	1.402	20150902_JanusFITC particle perfusion_short chamber_0p5 dynpcm2001.avi
54152396	1464	276.7678527832031	259.5803527832031	7.403012275695801	161	243	1	39.0	84.801242236024848	88.516119167607613	13653	13.662805557250977	14.2318696975708	141.0	B	Blank	0	untreated	20150902	1.3	0.5	20.54	1.402	20150902_JanusFITC particle perfusion_short chamber_0p5 dynpcm2001.avi
54152396	1462	324.5	259.5	7.173120021820068	158	243	1	37.5	79.841772151898738	84.1284071405059	12615	13.167855262756348	13.896204948425293	138.0	B	Blank	0	untreated	20150902	1.3	0.5	20.54	1.402	20150902_JanusFITC particle perfusion_short chamber_0p5 dynpcm2001.avi
54152396	1475	39.26404571533203	261.87078857421875	6.730018138885498	140	142	0	38.5	56.700000000000003	52.298962021931487	7938	12.487977027893066	13.075352668762207	121.0	B	Blank	0	untreated	20150902	1.3	0.5	20.54	1.402	20150902_JanusFITC particle perfusion_short chamber_0p5 dynpcm2001.avi
54152396	1476	4.714285850524902	262.0	6.782950401306152	116	141	0	53.5	64.224137931034477	52.82992983457202	7450	12.27577018737793	12.677568435668945	97.5	B	Blank	0	untreated	20150902	1.3	0.5	20.54	1.402	20150902_JanusFITC particle perfusion_short chamber_0p5 dynpcm2001.avi
54152396	1455	471.5	258.5	7.173120021820068	154	243	2	35.5	74.993506493506487	80.892785926664899	11549	12.881032943725586	13.893013954162598	134.5	B	Blank	0	untreated	20150902	1.3	0.5	20.54	1.402	20150902_JanusFITC particle perfusion_short chamber_0p5 dynpcm2001.avi
54152396	1474	51.0	261.5	7.004757404327393	139	143	0	38.0	57.0	52.859117765388895	7923	12.636545181274414	13.10030746459961	120.0	B	Blank	0	untreated	20150902	1.3	0.5	20.54	1.402	20150902_JanusFITC particle perfusion_short chamber_0p5 dynpcm2001.avi
54152396	1473	87.72313690185547	261.40081787109375	7.353115558624268	163	243	1	44.0	87.846625766871171	90.420054701905258	14319	13.40453052520752	14.403072357177734	142.5	B	Blank	0	untreated	20150902	1.3	0.5	20.54	1.402	20150902_JanusFITC particle perfusion_short chamber_0p5 dynpcm2001.avi
54152396	1461	347.5535583496094	259.1071472167969	7.277737140655518	160	243	0	40.5	79.8125	82.423387723085	12770	13.618441581726074	13.727302551269531	140.0	B	Blank	0	untreated	20150902	1.3	0.5	20.54	1.402	20150902_JanusFITC particle perfusion_short chamber_0p5 dynpcm2001.avi
54152396	1460	358.1355285644531	259.21026611328125	7.427920818328857	167	243	1	36.0	77.047904191616766	81.764068970725177	12867	13.640901565551758	13.920560836791992	146.0	B	Blank	0	untreated	20150902	1.3	0.5	20.54	1.402	20150902_JanusFITC particle perfusion_short chamber_0p5 dynpcm2001.avi
54152396	1458	403.0	259.0	7.210000038146973	155	244	2	38.0	79.638709677419357	82.617492787327436	12344	13.360116958618164	13.400906562805176	134.5	B	Blank	0	untreated	20150902	1.3	0.5	20.54	1.402	20150902_JanusFITC particle perfusion_short chamber_0p5 dynpcm2001.avi
54152396	1463	300.6953125	259.84375	7.262120723724365	161	243	1	36.0	81.503105590062106	86.897178064495904	13122	13.690692901611328	13.773465156555176	140.5	B	Blank	0	untreated	20150902	1.3	0.5	20.54	1.402	20150902_JanusFITC particle perfusion_short chamber_0p5 dynpcm2001.avi
54152396	1457	424.5	258.375	7.220338344573975	156	243	3	38.0	77.262820512820511	82.691356335215175	12053	13.228679656982422	13.472322463989258	136.0	B	Blank	0	untreated	20150902	1.3	0.5	20.54	1.402	20150902_JanusFITC particle perfusion_short chamber_0p5 dynpcm2001.avi
54152396	1471	124.10713958740234	261.0	7.392460823059082	165	243	1	42.0	84.581818181818178	88.948951837882007	13956	13.621667861938477	14.197089195251465	145.0	B	Blank	0	untreated	20150902	1.3	0.5	20.54	1.402	20150902_JanusFITC particle perfusion_short chamber_0p5 dynpcm2001.avi
54152396	1470	148.5	261.0	7.373677730560303	165	243	1	39.0	84.987878787878785	87.48333090600488	14023	13.700777053833008	14.030433654785156	145.0	B	Blank	0	untreated	20150902	1.3	0.5	20.54	1.402	20150902_JanusFITC particle perfusion_short chamber_0p5 dynpcm2001.avi
54152396	1469	171.5487823486328	260.66259765625	7.481269359588623	167	243	2	45.0	85.131736526946113	86.286290700508943	14217	13.826759338378906	14.301583290100098	146.0	B	Blank	0	untreated	20150902	1.3	0.5	20.54	1.402	20150902_JanusFITC particle perfusion_short chamber_0p5 dynpcm2001.avi
54152396	1453	494.27777099609375	258.0	6.786326885223389	122	243	0	48.5	79.23770491803279	75.868636825430016	9667	12.424301147460938	12.924816131591797	103.5	B	Blank	0	untreated	20150902	1.3	0.5	20.54	1.402	20150902_JanusFITC particle perfusion_short chamber_0p5 dynpcm2001.avi
78867800	1562	353.5	127.0	6.3701982498168945	117	104	3	30.0	37.880341880341881	28.909573841760057	4432	11.189925193786621	11.95058822631836	100.0	B	Blank	0	untreated	20150902	1.3	0.5	20.54	1.402	20150902_JanusFITC particle perfusion_short chamber_0p5 dynpcm2001.avi
78867800	1577	177.5	129.5	5.302249908447266	79	64	6	25.0	27.569620253164558	16.766213422058666	2178	8.545339584350586	10.60571575164795	64.5	B	Blank	0	untreated	20150902	1.3	0.5	20.54	1.402	20150902_JanusFITC particle perfusion_short chamber_0p5 dynpcm2001.avi
78867800	1580	149.94117736816406	129.7058868408203	3.938239812850952	48	44	6	19.5	21.104166666666668	9.7686564739249349	1013	7.048803806304932	7.7675933837890625	37.0	B	Blank	0	untreated	20150902	1.3	0.5	20.54	1.402	20150902_JanusFITC particle perfusion_short chamber_0p5 dynpcm2001.avi
78867800	1556	419.3709716796875	125.84408569335938	6.495932102203369	128	114	3	30.0	39.8203125	31.028825709368117	5097	12.159879684448242	12.517692565917969	110.0	B	Blank	0	untreated	20150902	1.3	0.5	20.54	1.402	20150902_JanusFITC particle perfusion_short chamber_0p5 dynpcm2001.avi
78867800	1574	220.5	129.0	4.4001617431640625	57	46	6	20.0	21.982456140350877	11.479182115357787	1253	7.404375076293945	8.38963794708252	45.0	B	Blank	0	untreated	20150902	1.3	0.5	20.54	1.402	20150902_JanusFITC particle perfusion_short chamber_0p5 dynpcm2001.avi
78867800	1563	341.2765808105469	126.90425872802734	6.7021965980529785	136	131	2	34.0	45.139705882352942	36.046981760351891	6139	12.478549003601074	12.999663352966309	117.5	B	Blank	0	untreated	20150902	1.3	0.5	20.54	1.402	20150902_JanusFITC particle perfusion_short chamber_0p5 dynpcm2001.avi
78867800	1564	329.8333435058594	127.11111450195312	6.352702617645264	120	107	4	30.5	38.924999999999997	29.661187462181381	4671	11.266029357910156	12.224425315856934	103.0	B	Blank	0	untreated	20150902	1.3	0.5	20.54	1.402	20150902_JanusFITC particle perfusion_short chamber_0p5 dynpcm2001.avi
78867800	1565	319.0	127.5	4.635000228881836	57	45	6	20.0	22.105263157894736	10.755144359510282	1260	7.10569953918457	8.897905349731445	45.0	B	Blank	0	untreated	20150902	1.3	0.5	20.54	1.402	20150902_JanusFITC particle perfusion_short chamber_0p5 dynpcm2001.avi
78867800	1568	286.19232177734375	127.65384674072266	5.951547622680664	102	84	3	24.5	31.568627450980394	23.3471288926042	3220	9.95203685760498	11.353174209594727	85.5	B	Blank	0	untreated	20150902	1.3	0.5	20.54	1.402	20150902_JanusFITC particle perfusion_short chamber_0p5 dynpcm2001.avi
78867800	1570	264.0	128.0	6.909450054168701	139	138	2	29.0	45.985611510791365	38.390081455012002	6392	12.242020606994629	12.960882186889648	120.0	B	Blank	0	untreated	20150902	1.3	0.5	20.54	1.402	20150902_JanusFITC particle perfusion_short chamber_0p5 dynpcm2001.avi
78867800	1552	463.5	125.5	3.9221231937408447	46	35	8	20.0	20.369565217391305	7.437737780348602	937	6.691415786743164	7.6740570068359375	35.5	B	Blank	0	untreated	20150902	1.3	0.5	20.54	1.402	20150902_JanusFITC particle perfusion_short chamber_0p5 dynpcm2001.avi
78867800	1550	480.0909118652344	125.18181610107422	6.367959022521973	121	97	3	30.0	36.834710743801651	26.996279850060397	4457	11.654577255249023	12.0537748336792	103.5	B	Blank	0	untreated	20150902	1.3	0.5	20.54	1.402	20150902_JanusFITC particle perfusion_short chamber_0p5 dynpcm2001.avi
78867800	1549	491.5	125.0	6.3701982498168945	119	100	3	30.0	37.226890756302524	27.756576016889102	4430	11.434864044189453	11.894119262695312	102.0	B	Blank	0	untreated	20150902	1.3	0.5	20.54	1.402	20150902_JanusFITC particle perfusion_short chamber_0p5 dynpcm2001.avi
78867800	1581	141.79786682128906	129.1914825439453	6.6406474113464355	135	134	2	32.0	43.62222222222222	37.014084739944629	5889	12.191668510437012	12.868289947509766	116.5	B	Blank	0	untreated	20150902	1.3	0.5	20.54	1.402	20150902_JanusFITC particle perfusion_short chamber_0p5 dynpcm2001.avi
78867800	1582	131.68182373046875	129.10606384277344	7.157893180847168	152	138	1	35.5	50.157894736842103	42.741743626102171	7624	13.063552856445312	13.519017219543457	132.5	B	Blank	0	untreated	20150902	1.3	0.5	20.54	1.402	20150902_JanusFITC particle perfusion_short chamber_0p5 dynpcm2001.avi
78867800	1583	115.5	129.5	6.222768306732178	118	103	2	30.5	38.762711864406782	29.132856972114066	4574	11.79840087890625	11.79840087890625	101.0	B	Blank	0	untreated	20150902	1.3	0.5	20.54	1.402	20150902_JanusFITC particle perfusion_short chamber_0p5 dynpcm2001.avi
78867800	1578	172.25	130.0	3.100710391998291	29	26	10	16.0	16.931034482758619	4.6899087152557275	491	4.934916973114014	6.1832122802734375	20.5	B	Blank	0	untreated	20150902	1.3	0.5	20.54	1.402	20150902_JanusFITC particle perfusion_short chamber_0p5 dynpcm2001.avi
78867800	1554	430.25	126.0	5.308498382568359	86	65	5	25.0	27.744186046511629	17.319290257835455	2386	9.300166130065918	10.481932640075684	71.5	B	Blank	0	untreated	20150902	1.3	0.5	20.54	1.402	20150902_JanusFITC particle perfusion_short chamber_0p5 dynpcm2001.avi
78867800	1551	474.5	125.31818389892578	6.052779674530029	110	86	4	28.5	33.490909090909092	23.537878739113047	3684	10.675156593322754	11.554113388061523	93.5	B	Blank	0	untreated	20150902	1.3	0.5	20.54	1.402	20150902_JanusFITC particle perfusion_short chamber_0p5 dynpcm2001.avi
78867800	1555	424.96429443359375	125.85713958740234	6.114067077636719	112	92	2	28.0	34.973214285714285	25.162848117465821	3917	11.583024024963379	11.685409545898438	95.0	B	Blank	0	untreated	20150902	1.3	0.5	20.54	1.402	20150902_JanusFITC particle perfusion_short chamber_0p5 dynpcm2001.avi
78867800	1571	252.7857208251953	128.5	5.9561076164245605	104	85	3	25.0	33.230769230769234	23.954376013111148	3456	10.096235275268555	11.662189483642578	88.0	B	Blank	0	untreated	20150902	1.3	0.5	20.54	1.402	20150902_JanusFITC particle perfusion_short chamber_0p5 dynpcm2001.avi
78867800	1572	247.5	128.5	4.885718822479248	64	49	6	20.0	23.625	12.580366648075087	1512	7.361020565032959	9.508328437805176	51.5	B	Blank	0	untreated	20150902	1.3	0.5	20.54	1.402	20150902_JanusFITC particle perfusion_short chamber_0p5 dynpcm2001.avi
78867800	1575	210.0	129.0	6.514292240142822	129	122	3	32.0	41.651162790697676	34.369323613138846	5373	11.987974166870117	12.618742942810059	111.5	B	Blank	0	untreated	20150902	1.3	0.5	20.54	1.402	20150902_JanusFITC particle perfusion_short chamber_0p5 dynpcm2001.avi
78867800	1569	274.8125	127.625	6.826481819152832	141	137	2	33.0	45.687943262411345	38.70238044097804	6442	12.504660606384277	12.889982223510742	122.0	B	Blank	0	untreated	20150902	1.3	0.5	20.54	1.402	20150902_JanusFITC particle perfusion_short chamber_0p5 dynpcm2001.avi
78867800	1576	188.01162719726562	129.2093048095703	6.722840309143066	136	134	2	31.5	44.073529411764703	36.882490735271261	5994	11.983607292175293	13.098527908325195	117.5	B	Blank	0	untreated	20150902	1.3	0.5	20.54	1.402	20150902_JanusFITC particle perfusion_short chamber_0p5 dynpcm2001.avi
78867800	1557	408.32757568359375	125.81034851074219	6.520334720611572	129	111	3	29.0	39.883720930232556	30.976517214057772	5145	11.939387321472168	12.254570007324219	111.0	B	Blank	0	untreated	20150902	1.3	0.5	20.54	1.402	20150902_JanusFITC particle perfusion_short chamber_0p5 dynpcm2001.avi
78867800	1558	397.0	126.25	5.786592483520508	94	72	4	24.5	29.882978723404257	19.257414368198127	2809	9.976977348327637	11.259848594665527	78.0	B	Blank	0	untreated	20150902	1.3	0.5	20.54	1.402	20150902_JanusFITC particle perfusion_short chamber_0p5 dynpcm2001.avi
78867800	1561	363.5	126.5	3.9221231937408447	45	36	8	17.0	20.177777777777777	8.5486552259896111	908	6.505555152893066	7.619277000427246	34.5	B	Blank	0	untreated	20150902	1.3	0.5	20.54	1.402	20150902_JanusFITC particle perfusion_short chamber_0p5 dynpcm2001.avi
78867800	1588	70.30000305175781	129.3000030517578	6.9079179763793945	144	138	1	35.5	48.819444444444443	41.532559646649155	7030	12.453691482543945	13.348567008972168	125.0	B	Blank	0	untreated	20150902	1.3	0.5	20.54	1.402	20150902_JanusFITC particle perfusion_short chamber_0p5 dynpcm2001.avi
78867800	1589	60.3125	129.3125	6.9244279861450195	151	138	1	37.0	50.185430463576161	43.319910228042886	7578	13.212604522705078	13.466830253601074	132.0	B	Blank	0	untreated	20150902	1.3	0.5	20.54	1.402	20150902_JanusFITC particle perfusion_short chamber_0p5 dynpcm2001.avi
78867800	1587	79.08490753173828	129.6132049560547	5.888603210449219	94	83	2	26.0	31.542553191489361	22.35861721336941	2965	9.560856819152832	10.991508483886719	78.5	B	Blank	0	untreated	20150902	1.3	0.5	20.54	1.402	20150902_JanusFITC particle perfusion_short chamber_0p5 dynpcm2001.avi
78867800	1584	111.0	130.0	5.546719551086426	85	71	2	26.0	30.399999999999999	19.348932179078727	2584	9.230133056640625	10.83145809173584	70.0	B	Blank	0	untreated	20150902	1.3	0.5	20.54	1.402	20150902_JanusFITC particle perfusion_short chamber_0p5 dynpcm2001.avi
78867800	1585	105.64286041259766	130.07142639160156	3.4586362838745117	37	30	10	19.0	19.972972972972972	5.8192898539834674	739	5.868979454040527	6.681523323059082	27.5	B	Blank	0	untreated	20150902	1.3	0.5	20.54	1.402	20150902_JanusFITC particle perfusion_short chamber_0p5 dynpcm2001.avi
78867800	1590	49.24074172973633	129.6851806640625	6.508981227874756	123	113	3	31.0	41.097560975609753	32.343284354432029	5055	11.589991569519043	12.222009658813477	105.0	B	Blank	0	untreated	20150902	1.3	0.5	20.54	1.402	20150902_JanusFITC particle perfusion_short chamber_0p5 dynpcm2001.avi
78867800	1591	43.41044616699219	129.5746307373047	5.773890018463135	92	78	2	25.5	31.130434782608695	21.289014002585194	2864	9.552565574645996	10.662934303283691	77.0	B	Blank	0	untreated	20150902	1.3	0.5	20.54	1.402	20150902_JanusFITC particle perfusion_short chamber_0p5 dynpcm2001.avi
78867800	1593	17.0	130.0	3.257146120071411	30	34	9	18.5	18.533333333333335	6.8786303546240628	556	4.915238857269287	6.381736755371094	21.5	B	Blank	0	untreated	20150902	1.3	0.5	20.54	1.402	20150902_JanusFITC particle perfusion_short chamber_0p5 dynpcm2001.avi
78867800	1594	5.214285850524902	130.0	6.305290222167969	117	112	2	33.0	40.222222222222221	31.709447784886009	4706	11.59557819366455	12.182969093322754	99.5	B	Blank	0	untreated	20150902	1.3	0.5	20.54	1.402	20150902_JanusFITC particle perfusion_short chamber_0p5 dynpcm2001.avi
78867800	1595	1.0	130.0	6.179999828338623	57	130	1	33.0	41.807017543859651	36.879337911480548	2383	12.547723770141602	12.779716491699219	42.5	B	Blank	0	untreated	20150902	1.3	0.5	20.54	1.402	20150902_JanusFITC particle perfusion_short chamber_0p5 dynpcm2001.avi
17298129	1790	84.5	327.5	12.121660232543945	280	140	1	49.5	60.253571428571426	49.40022398837926	16871	15.608967781066895	23.699810028076172	250.0	B	Blank	0	untreated	20150902	1.3	0.5	20.54	1.402	20150902_JanusFITC particle perfusion_short chamber_0p5 dynpcm2001.avi
17298129	1782	326.8002624511719	328.3686218261719	12.960455894470215	320	141	0	30.0	47.403125000000003	45.479425185839496	15169	17.142072677612305	24.461166381835938	281.5	B	Blank	0	untreated	20150902	1.3	0.5	20.54	1.402	20150902_JanusFITC particle perfusion_short chamber_0p5 dynpcm2001.avi
17298129	1780	369.0	327.5	12.241409301757812	264	138	0	30.0	43.162878787878789	38.485731132505329	11395	15.412348747253418	23.3145809173584	235.0	B	Blank	0	untreated	20150902	1.3	0.5	20.54	1.402	20150902_JanusFITC particle perfusion_short chamber_0p5 dynpcm2001.avi
17298129	1785	213.0	329.2631530761719	10.842236518859863	238	141	0	42.5	52.983193277310924	46.748205051287975	12610	13.981569290161133	20.6618709564209	211.0	B	Blank	0	untreated	20150902	1.3	0.5	20.54	1.402	20150902_JanusFITC particle perfusion_short chamber_0p5 dynpcm2001.avi
17298129	1789	95.16981506347656	327.2264099121094	11.777200698852539	289	142	1	45.0	60.065743944636679	49.789583229315795	17359	16.997976303100586	22.501811981201172	258.0	B	Blank	0	untreated	20150902	1.3	0.5	20.54	1.402	20150902_JanusFITC particle perfusion_short chamber_0p5 dynpcm2001.avi
17298129	1788	132.4081573486328	326.2040710449219	11.967695236206055	302	142	0	32.0	47.632450331125831	45.371979931120997	14385	15.908143043518066	24.161985397338867	268.0	B	Blank	0	untreated	20150902	1.3	0.5	20.54	1.402	20150902_JanusFITC particle perfusion_short chamber_0p5 dynpcm2001.avi
17298129	1787	158.5	326.0	12.022796630859375	302	142	0	28.0	47.268211920529801	47.022513800173869	14275	16.174041748046875	24.156888961791992	270.0	B	Blank	0	untreated	20150902	1.3	0.5	20.54	1.402	20150902_JanusFITC particle perfusion_short chamber_0p5 dynpcm2001.avi
17298129	1786	185.60345458984375	326.60345458984375	11.826263427734375	298	143	0	37.5	52.54697986577181	47.667466790334579	15659	17.25810432434082	22.547134399414062	266.5	B	Blank	0	untreated	20150902	1.3	0.5	20.54	1.402	20150902_JanusFITC particle perfusion_short chamber_0p5 dynpcm2001.avi
17298129	1794	1.5	324.0	4.152062892913818	29	123	1	18.0	33.931034482758619	33.879025180865341	984	8.110710144042969	9.008719444274902	19.0	B	Blank	0	untreated	20150902	1.3	0.5	20.54	1.402	20150902_JanusFITC particle perfusion_short chamber_0p5 dynpcm2001.avi
17298129	1776	453.0	325.0	12.53049087524414	279	144	0	24.0	43.394265232974909	43.798194379582945	12107	14.356172561645508	27.757713317871094	243.5	B	Blank	0	untreated	20150902	1.3	0.5	20.54	1.402	20150902_JanusFITC particle perfusion_short chamber_0p5 dynpcm2001.avi
17298129	1779	401.28704833984375	326.6851806640625	11.25501537322998	269	141	1	41.0	53.260223048327134	45.147992268739984	14327	16.714210510253906	21.26826286315918	239.0	B	Blank	0	untreated	20150902	1.3	0.5	20.54	1.402	20150902_JanusFITC particle perfusion_short chamber_0p5 dynpcm2001.avi
17298129	1778	413.5	326.75	11.179771423339844	267	141	1	33.0	50.134831460674157	43.642536120784634	13386	16.409299850463867	21.61327362060547	237.5	B	Blank	0	untreated	20150902	1.3	0.5	20.54	1.402	20150902_JanusFITC particle perfusion_short chamber_0p5 dynpcm2001.avi
17298129	1777	440.0	325.5	12.456188201904297	276	142	0	26.0	44.55797101449275	43.194037785683385	12298	14.769174575805664	23.890567779541016	241.5	B	Blank	0	untreated	20150902	1.3	0.5	20.54	1.402	20150902_JanusFITC particle perfusion_short chamber_0p5 dynpcm2001.avi
17298129	1781	354.6840515136719	327.40185546875	12.534286499023438	293	139	0	26.0	44.119453924914673	41.677160780933995	12927	16.56561279296875	24.054052352905273	260.0	B	Blank	0	untreated	20150902	1.3	0.5	20.54	1.402	20150902_JanusFITC particle perfusion_short chamber_0p5 dynpcm2001.avi
17298129	1793	21.56158447265625	329.2712707519531	13.369963645935059	339	144	0	31.0	50.896755162241888	47.989040859016683	17254	16.263710021972656	27.288982391357422	302.0	B	Blank	0	untreated	20150902	1.3	0.5	20.54	1.402	20150902_JanusFITC particle perfusion_short chamber_0p5 dynpcm2001.avi
17298129	1784	228.5	330.0	12.750801086425781	275	140	0	48.0	62.858181818181819	51.895961275365281	17286	13.289464950561523	25.590970993041992	245.0	B	Blank	0	untreated	20150902	1.3	0.5	20.54	1.402	20150902_JanusFITC particle perfusion_short chamber_0p5 dynpcm2001.avi
17298129	1783	241.0	329.5	13.518136978149414	312	142	0	48.5	59.91346153846154	50.838944524109145	18693	15.096086502075195	26.275163650512695	278.5	B	Blank	0	untreated	20150902	1.3	0.5	20.54	1.402	20150902_JanusFITC particle perfusion_short chamber_0p5 dynpcm2001.avi
17298129	1792	49.25675582885742	328.0135192871094	12.79367446899414	311	144	0	30.0	47.633440514469456	45.293548166667236	14814	16.950363159179688	24.398225784301758	277.5	B	Blank	0	untreated	20150902	1.3	0.5	20.54	1.402	20150902_JanusFITC particle perfusion_short chamber_0p5 dynpcm2001.avi
17298129	1791	74.5	327.5	12.121660232543945	254	141	0	37.0	53.248031496062993	46.243083075693214	13525	12.888775825500488	23.47315788269043	225.5	B	Blank	0	untreated	20150902	1.3	0.5	20.54	1.402	20150902_JanusFITC particle perfusion_short chamber_0p5 dynpcm2001.avi
17298129	1775	492.0	327.0	11.141154289245605	192	144	0	28.0	46.052083333333336	46.15324785241431	8842	12.39599323272705	19.631793975830078	163.0	B	Blank	0	untreated	20150902	1.3	0.5	20.54	1.402	20150902_JanusFITC particle perfusion_short chamber_0p5 dynpcm2001.avi
1159050	1802	321.65789794921875	116.81578826904297	6.908921718597412	146	140	0	37.0	51.767123287671232	44.961481398334115	7558	12.857770919799805	13.143440246582031	126.5	B	Blank	0	untreated	20150902	1.3	0.5	20.54	1.402	20150902_JanusFITC particle perfusion_short chamber_0p5 dynpcm2001.avi
1159050	1814	188.5	118.5	5.871903419494629	98	93	3	25.0	33.795918367346935	26.016854499230924	3312	10.235272407531738	11.021614074707031	82.0	B	Blank	0	untreated	20150902	1.3	0.5	20.54	1.402	20150902_JanusFITC particle perfusion_short chamber_0p5 dynpcm2001.avi
1159050	1816	151.55479431152344	118.59589385986328	5.792028427124023	100	92	3	23.0	32.630000000000003	25.656833397751956	3263	9.870782852172852	11.075166702270508	84.0	B	Blank	0	untreated	20150902	1.3	0.5	20.54	1.402	20150902_JanusFITC particle perfusion_short chamber_0p5 dynpcm2001.avi
1159050	1793	416.93023681640625	115.72093200683594	6.218920707702637	120	124	3	29.5	41.524999999999999	34.108152129170925	4983	11.733320236206055	12.123211860656738	102.5	B	Blank	0	untreated	20150902	1.3	0.5	20.54	1.402	20150902_JanusFITC particle perfusion_short chamber_0p5 dynpcm2001.avi
1159050	1809	243.6734619140625	117.90816497802734	7.149134159088135	152	140	2	40.0	54.07236842105263	46.848313733300351	8219	12.979570388793945	13.350940704345703	132.0	B	Blank	0	untreated	20150902	1.3	0.5	20.54	1.402	20150902_JanusFITC particle perfusion_short chamber_0p5 dynpcm2001.avi
1159050	1803	310.4864807128906	117.22972869873047	5.9644598960876465	104	106	3	32.0	38.980769230769234	28.856068808841442	4054	10.774365425109863	11.344993591308594	88.0	B	Blank	0	untreated	20150902	1.3	0.5	20.54	1.402	20150902_JanusFITC particle perfusion_short chamber_0p5 dynpcm2001.avi
1159050	1806	271.5	117.61111450195312	4.777287483215332	65	59	7	21.0	24.523076923076925	14.792001676901862	1594	7.917973518371582	9.221548080444336	52.0	B	Blank	0	untreated	20150902	1.3	0.5	20.54	1.402	20150902_JanusFITC particle perfusion_short chamber_0p5 dynpcm2001.avi
1159050	1788	472.19232177734375	114.80769348144531	6.106668472290039	112	112	4	29.0	38.080357142857146	30.012241071905354	4265	11.006046295166016	11.480901718139648	95.0	B	Blank	0	untreated	20150902	1.3	0.5	20.54	1.402	20150902_JanusFITC particle perfusion_short chamber_0p5 dynpcm2001.avi
1159050	1807	266.5	117.5	5.871903419494629	98	94	2	24.5	33.306122448979593	25.754891813236895	3264	9.674378395080566	11.076650619506836	82.0	B	Blank	0	untreated	20150902	1.3	0.5	20.54	1.402	20150902_JanusFITC particle perfusion_short chamber_0p5 dynpcm2001.avi
1159050	1808	249.4596710205078	117.75806427001953	7.1213178634643555	154	140	1	37.5	53.233766233766232	47.002872557670614	8198	13.269797325134277	13.428142547607422	134.5	B	Blank	0	untreated	20150902	1.3	0.5	20.54	1.402	20150902_JanusFITC particle perfusion_short chamber_0p5 dynpcm2001.avi
1159050	1822	90.5	119.16666412353516	7.303403854370117	159	141	0	41.0	55.855345911949684	48.454327386626758	8881	13.387825012207031	13.778889656066895	139.0	B	Blank	0	untreated	20150902	1.3	0.5	20.54	1.402	20150902_JanusFITC particle perfusion_short chamber_0p5 dynpcm2001.avi
1159050	1796	383.5	116.0	4.858500003814697	67	58	6	24.0	25.656716417910449	14.662931472503796	1719	8.139896392822266	9.477214813232422	53.5	B	Blank	0	untreated	20150902	1.3	0.5	20.54	1.402	20150902_JanusFITC particle perfusion_short chamber_0p5 dynpcm2001.avi
1159050	1821	96.5	119.11538696289062	7.257514476776123	158	141	0	40.0	56.025316455696199	48.763956050652652	8852	13.357084274291992	13.786702156066895	138.0	B	Blank	0	untreated	20150902	1.3	0.5	20.54	1.402	20150902_JanusFITC particle perfusion_short chamber_0p5 dynpcm2001.avi
1159050	1797	378.0	116.08333587646484	3.1758358478546143	29	30	10	17.0	18.586206896551722	5.5678711426039751	539	5.332491874694824	5.85233211517334	20.0	B	Blank	0	untreated	20150902	1.3	0.5	20.54	1.402	20150902_JanusFITC particle perfusion_short chamber_0p5 dynpcm2001.avi
1159050	1817	146.5	118.61111450195312	4.777287483215332	65	57	6	23.0	25.215384615384615	14.416328677731325	1639	7.91797399520874	9.221548080444336	52.0	B	Blank	0	untreated	20150902	1.3	0.5	20.54	1.402	20150902_JanusFITC particle perfusion_short chamber_0p5 dynpcm2001.avi
1159050	1819	119.0999984741211	119.30000305175781	4.842095851898193	64	65	7	25.0	27.890625	16.38608135306837	1785	8.041259765625	9.089736938476562	51.0	B	Blank	0	untreated	20150902	1.3	0.5	20.54	1.402	20150902_JanusFITC particle perfusion_short chamber_0p5 dynpcm2001.avi
1159050	1820	108.0	119.0	6.514291763305664	130	138	2	32.0	46.138461538461542	40.646081057408772	5998	12.22517204284668	12.508781433105469	111.5	B	Blank	0	untreated	20150902	1.3	0.5	20.54	1.402	20150902_JanusFITC particle perfusion_short chamber_0p5 dynpcm2001.avi
1159050	1815	157.0	118.5	6.452931880950928	120	134	3	32.5	45.408333333333331	37.832194366115687	5449	11.325910568237305	12.503901481628418	102.5	B	Blank	0	untreated	20150902	1.3	0.5	20.54	1.402	20150902_JanusFITC particle perfusion_short chamber_0p5 dynpcm2001.avi
1159050	1794	405.1938781738281	115.68367004394531	6.887075901031494	142	138	2	35.0	49.2112676056338	42.132224960038798	6988	12.694356918334961	12.95316219329834	123.0	B	Blank	0	untreated	20150902	1.3	0.5	20.54	1.402	20150902_JanusFITC particle perfusion_short chamber_0p5 dynpcm2001.avi
1159050	1795	394.21429443359375	116.0	6.305291652679443	123	131	3	30.0	42.398373983739837	35.941402137367618	5215	11.524774551391602	12.035501480102539	105.0	B	Blank	0	untreated	20150902	1.3	0.5	20.54	1.402	20150902_JanusFITC particle perfusion_short chamber_0p5 dynpcm2001.avi
1159050	1823	74.5	119.5	5.871903419494629	98	97	3	26.0	34.918367346938773	26.513636641296291	3422	10.214018821716309	11.198732376098633	82.0	B	Blank	0	untreated	20150902	1.3	0.5	20.54	1.402	20150902_JanusFITC particle perfusion_short chamber_0p5 dynpcm2001.avi
1159050	1786	495.5	114.31818389892578	6.052779674530029	92	104	2	33.5	40.108695652173914	30.330590284304211	3690	10.731376647949219	11.722145080566406	75.5	B	Blank	0	untreated	20150902	1.3	0.5	20.54	1.402	20150902_JanusFITC particle perfusion_short chamber_0p5 dynpcm2001.avi
1159050	1810	232.75	118.0	6.228094100952148	118	126	4	32.5	42.644067796610166	34.909210436266527	5032	11.58665657043457	11.624171257019043	101.0	B	Blank	0	untreated	20150902	1.3	0.5	20.54	1.402	20150902_JanusFITC particle perfusion_short chamber_0p5 dynpcm2001.avi
1159050	1787	483.6976623535156	114.55813598632812	6.659115791320801	131	137	2	33.0	46.435114503816791	38.845573934489195	6083	12.415804862976074	12.502565383911133	112.5	B	Blank	0	untreated	20150902	1.3	0.5	20.54	1.402	20150902_JanusFITC particle perfusion_short chamber_0p5 dynpcm2001.avi
1159050	1811	222.0	118.0	4.606299877166748	62	53	5	20.5	23.06451612903226	13.001080560230783	1430	8.039055824279785	9.001070022583008	49.5	B	Blank	0	untreated	20150902	1.3	0.5	20.54	1.402	20150902_JanusFITC particle perfusion_short chamber_0p5 dynpcm2001.avi
1159050	1824	68.5	119.5	4.885718822479248	67	58	4	23.0	25.059701492537314	14.948549170369446	1679	8.266197204589844	9.350077629089355	54.0	B	Blank	0	untreated	20150902	1.3	0.5	20.54	1.402	20150902_JanusFITC particle perfusion_short chamber_0p5 dynpcm2001.avi
1159050	1792	428.0	115.5	4.74806547164917	65	56	7	23.0	26.0	14.244027088302932	1690	8.045022010803223	9.07685375213623	51.5	B	Blank	0	untreated	20150902	1.3	0.5	20.54	1.402	20150902_JanusFITC particle perfusion_short chamber_0p5 dynpcm2001.avi
1159050	1801	333.5	116.5	6.714778423309326	140	138	1	34.0	49.128571428571426	43.59306020411028	6878	12.314610481262207	12.82116985321045	121.0	B	Blank	0	untreated	20150902	1.3	0.5	20.54	1.402	20150902_JanusFITC particle perfusion_short chamber_0p5 dynpcm2001.avi
1159050	1827	29.5	119.83333587646484	6.536874294281006	127	138	0	32.0	45.724409448818896	40.924296763611359	5807	11.915194511413574	12.432903289794922	109.0	B	Blank	0	untreated	20150902	1.3	0.5	20.54	1.402	20150902_JanusFITC particle perfusion_short chamber_0p5 dynpcm2001.avi
1159050	1830	1.625	120.0	6.213437557220459	69	141	1	39.0	49.666666666666664	43.617130880884318	3427	12.152203559875488	12.785451889038086	53.5	B	Blank	0	untreated	20150902	1.3	0.5	20.54	1.402	20150902_JanusFITC particle perfusion_short chamber_0p5 dynpcm2001.avi
1159050	1829	11.704724311828613	119.95669555664062	7.20206356048584	154	141	0	39.5	56.857142857142854	48.417881822198936	8756	13.273447036743164	13.722105026245117	134.0	B	Blank	0	untreated	20150902	1.3	0.5	20.54	1.402	20150902_JanusFITC particle perfusion_short chamber_0p5 dynpcm2001.avi
1159050	1828	23.463855743408203	119.65662384033203	6.872951030731201	147	141	0	37.0	52.891156462585037	47.437912053790235	7775	12.763382911682129	13.228312492370605	128.0	B	Blank	0	untreated	20150902	1.3	0.5	20.54	1.402	20150902_JanusFITC particle perfusion_short chamber_0p5 dynpcm2001.avi
1159050	1800	339.1142883300781	116.81428527832031	6.372373580932617	121	132	3	31.0	43.314049586776861	36.250057408413092	5241	11.388285636901855	11.892730712890625	103.0	B	Blank	0	untreated	20150902	1.3	0.5	20.54	1.402	20150902_JanusFITC particle perfusion_short chamber_0p5 dynpcm2001.avi
1159050	1799	350.0	116.5	4.74806547164917	67	57	6	22.0	25.71641791044776	15.251920329447	1723	7.874192714691162	9.083196640014648	53.5	B	Blank	0	untreated	20150902	1.3	0.5	20.54	1.402	20150902_JanusFITC particle perfusion_short chamber_0p5 dynpcm2001.avi
1159050	1826	40.5	119.61111450195312	4.777287483215332	64	61	6	23.0	26.265625	15.674663261434837	1681	8.057655334472656	9.063103675842285	51.0	B	Blank	0	untreated	20150902	1.3	0.5	20.54	1.402	20150902_JanusFITC particle perfusion_short chamber_0p5 dynpcm2001.avi
84163235	2508	59.32352828979492	104.55882263183594	6.032258033752441	106	110	0	32.5	42.556603773584904	36.137337663022528	4511	10.56949520111084	11.586523056030273	89.5	B	Blank	0	untreated	20150902	1.3	0.5	20.54	1.402	20150902_JanusFITC particle perfusion_short chamber_0p5 dynpcm2001.avi
84163235	2506	123.5	103.5	6.222768783569336	111	109	0	34.0	43.594594594594597	38.461488490537114	4839	10.643503189086914	11.769433975219727	94.5	B	Blank	0	untreated	20150902	1.3	0.5	20.54	1.402	20150902_JanusFITC particle perfusion_short chamber_0p5 dynpcm2001.avi
84163235	2495	458.4473571777344	99.13157653808594	5.612431526184082	93	73	0	34.0	33.967741935483872	25.077279101992087	3159	9.938702583312988	10.448894500732422	77.0	B	Blank	0	untreated	20150902	1.3	0.5	20.54	1.402	20150902_JanusFITC particle perfusion_short chamber_0p5 dynpcm2001.avi
84163235	2501	278.85211181640625	101.6549301147461	5.826569557189941	100	91	0	33.5	38.359999999999999	31.625470747484535	3836	10.261751174926758	11.179261207580566	84.5	B	Blank	0	untreated	20150902	1.3	0.5	20.54	1.402	20150902_JanusFITC particle perfusion_short chamber_0p5 dynpcm2001.avi
84163235	2502	245.5	102.5	5.871903419494629	101	102	0	33.0	41.039603960396036	35.079519508568865	4145	10.52682876586914	11.090725898742676	84.5	B	Blank	0	untreated	20150902	1.3	0.5	20.54	1.402	20150902_JanusFITC particle perfusion_short chamber_0p5 dynpcm2001.avi
84163235	2505	141.5	103.5	6.222768783569336	108	111	0	28.0	42.962962962962962	38.739616512262323	4640	10.561545372009277	11.95181655883789	91.5	B	Blank	0	untreated	20150902	1.3	0.5	20.54	1.402	20150902_JanusFITC particle perfusion_short chamber_0p5 dynpcm2001.avi
84163235	2504	175.4642791748047	103.67857360839844	6.040255069732666	103	111	0	30.0	41.650485436893206	37.450992893331815	4290	10.196209907531738	11.635052680969238	87.0	B	Blank	0	untreated	20150902	1.3	0.5	20.54	1.402	20150902_JanusFITC particle perfusion_short chamber_0p5 dynpcm2001.avi
84163235	2503	210.0	103.25	6.011397838592529	104	106	0	27.5	41.33653846153846	36.66968213685184	4299	10.647433280944824	11.185056686401367	87.5	B	Blank	0	untreated	20150902	1.3	0.5	20.54	1.402	20150902_JanusFITC particle perfusion_short chamber_0p5 dynpcm2001.avi
84163235	2507	91.0	104.0	6.005879878997803	105	112	0	31.0	43.990476190476187	37.467317882349825	4619	10.78792953491211	11.347742080688477	88.0	B	Blank	0	untreated	20150902	1.3	0.5	20.54	1.402	20150902_JanusFITC particle perfusion_short chamber_0p5 dynpcm2001.avi
84163235	2500	297.0	101.5	5.757874965667725	98	87	1	33.0	37.846938775510203	30.117237602957307	3709	9.926230430603027	10.911199569702148	82.5	B	Blank	0	untreated	20150902	1.3	0.5	20.54	1.402	20150902_JanusFITC particle perfusion_short chamber_0p5 dynpcm2001.avi
84163235	2498	362.0	101.0	5.546719551086426	89	75	1	32.0	34.786516853932582	25.429997287160628	3096	9.837275505065918	10.810772895812988	74.5	B	Blank	0	untreated	20150902	1.3	0.5	20.54	1.402	20150902_JanusFITC particle perfusion_short chamber_0p5 dynpcm2001.avi
84163235	2496	425.3870849609375	99.79032135009766	5.552898406982422	93	79	1	30.0	34.612903225806448	26.075998216159039	3219	10.224875450134277	10.358942985534668	77.5	B	Blank	0	untreated	20150902	1.3	0.5	20.54	1.402	20150902_JanusFITC particle perfusion_short chamber_0p5 dynpcm2001.avi
84163235	2497	393.1499938964844	100.5999984741211	5.573668003082275	92	82	0	29.5	34.097826086956523	26.111408377336051	3137	9.704255104064941	10.845462799072266	76.5	B	Blank	0	untreated	20150902	1.3	0.5	20.54	1.402	20150902_JanusFITC particle perfusion_short chamber_0p5 dynpcm2001.avi
84163235	2509	27.44827651977539	105.06896209716797	5.718717098236084	99	99	0	33.0	40.717171717171716	33.649422647737502	4031	10.143588066101074	11.167073249816895	83.0	B	Blank	0	untreated	20150902	1.3	0.5	20.54	1.402	20150902_JanusFITC particle perfusion_short chamber_0p5 dynpcm2001.avi
84163235	2499	313.19232177734375	101.34615325927734	5.951549053192139	102	83	0	29.0	35.529411764705884	28.9406782995543	3624	10.284283638000488	11.344866752624512	86.0	B	Blank	0	untreated	20150902	1.3	0.5	20.54	1.402	20150902_JanusFITC particle perfusion_short chamber_0p5 dynpcm2001.avi
84163235	2494	475.80908203125	99.28181457519531	5.482658863067627	90	73	0	31.0	33.088888888888889	24.221498460134978	2978	9.869894027709961	10.39593505859375	74.5	B	Blank	0	untreated	20150902	1.3	0.5	20.54	1.402	20150902_JanusFITC particle perfusion_short chamber_0p5 dynpcm2001.avi
69486038	2639	171.55435180664062	346.7608642578125	9.696520805358887	207	140	1	34.0	45.468599033816425	39.588190908274029	9412	13.734862327575684	19.10548973083496	183.0	B	Blank	0	untreated	20150902	1.3	0.5	20.54	1.402	20150902_JanusFITC particle perfusion_short chamber_0p5 dynpcm2001.avi
69486038	2622	443.8825378417969	345.2785339355469	9.029003143310547	189	136	1	29.0	40.94708994708995	33.742525795902509	7739	12.582998275756836	19.12027359008789	165.0	B	Blank	0	untreated	20150902	1.3	0.5	20.54	1.402	20150902_JanusFITC particle perfusion_short chamber_0p5 dynpcm2001.avi
69486038	2624	400.452880859375	343.4476318359375	9.849976539611816	219	141	2	29.0	43.579908675799089	39.53077245346865	9544	15.587300300598145	17.88040542602539	192.5	B	Blank	0	untreated	20150902	1.3	0.5	20.54	1.402	20150902_JanusFITC particle perfusion_short chamber_0p5 dynpcm2001.avi
69486038	2645	74.14286041259766	348.0	10.204970359802246	259	125	2	38.0	42.355212355212352	30.247966233258413	10970	17.227584838867188	19.43907928466797	231.5	B	Blank	0	untreated	20150902	1.3	0.5	20.54	1.402	20150902_JanusFITC particle perfusion_short chamber_0p5 dynpcm2001.avi
69486038	2619	478.0	345.8999938964844	10.238536834716797	225	62	4	23.0	26.146666666666668	14.555970138285756	5883	15.8330659866333	18.805404663085938	197.0	B	Blank	0	untreated	20150902	1.3	0.5	20.54	1.402	20150902_JanusFITC particle perfusion_short chamber_0p5 dynpcm2001.avi
69486038	2638	190.79507446289062	347.53277587890625	10.568242073059082	252	127	2	34.0	38.805555555555557	27.822101542032513	9779	16.559450149536133	19.142841339111328	224.0	B	Blank	0	untreated	20150902	1.3	0.5	20.54	1.402	20150902_JanusFITC particle perfusion_short chamber_0p5 dynpcm2001.avi
69486038	2637	201.18797302246094	347.4962463378906	10.697155952453613	254	113	2	32.0	37.303149606299215	25.286053038561725	9475	16.280893325805664	21.434341430664062	226.0	B	Blank	0	untreated	20150902	1.3	0.5	20.54	1.402	20150902_JanusFITC particle perfusion_short chamber_0p5 dynpcm2001.avi
69486038	2620	460.7950744628906	345.5163879394531	10.1835355758667	229	81	4	27.0	29.318777292576421	17.744638068001702	6714	15.77324104309082	22.136201858520508	201.5	B	Blank	0	untreated	20150902	1.3	0.5	20.54	1.402	20150902_JanusFITC particle perfusion_short chamber_0p5 dynpcm2001.avi
69486038	2636	220.61904907226562	347.5952453613281	10.379373550415039	249	91	3	29.0	35.919678714859437	23.797876586310334	8944	16.46034812927246	19.909860610961914	221.5	B	Blank	0	untreated	20150902	1.3	0.5	20.54	1.402	20150902_JanusFITC particle perfusion_short chamber_0p5 dynpcm2001.avi
69486038	2635	229.5	347.5	9.906222343444824	219	93	1	33.0	36.301369863013697	24.093056805879346	7950	13.744449615478516	19.33977699279785	193.5	B	Blank	0	untreated	20150902	1.3	0.5	20.54	1.402	20150902_JanusFITC particle perfusion_short chamber_0p5 dynpcm2001.avi
69486038	2629	333.0	346.6785583496094	10.44771957397461	246	96	2	31.0	33.300813008130085	21.267722388614644	8192	16.428625106811523	19.583791732788086	218.0	B	Blank	0	untreated	20150902	1.3	0.5	20.54	1.402	20150902_JanusFITC particle perfusion_short chamber_0p5 dynpcm2001.avi
69486038	2642	108.6440658569336	347.3389892578125	10.221362113952637	239	143	0	33.0	43.062761506276154	35.422852620470472	10292	16.599082946777344	18.49736213684082	212.5	B	Blank	0	untreated	20150902	1.3	0.5	20.54	1.402	20150902_JanusFITC particle perfusion_short chamber_0p5 dynpcm2001.avi
69486038	2628	351.5286865234375	346.9016418457031	10.519810676574707	245	73	3	26.0	30.179591836734694	18.34522658919516	7394	16.2930850982666	20.429765701293945	217.5	B	Blank	0	untreated	20150902	1.3	0.5	20.54	1.402	20150902_JanusFITC particle perfusion_short chamber_0p5 dynpcm2001.avi
69486038	2641	135.8000030517578	346.6000061035156	10.227646827697754	232	142	2	26.5	43.961206896551722	41.291366450760478	10199	16.825908660888672	18.743431091308594	204.5	B	Blank	0	untreated	20150902	1.3	0.5	20.54	1.402	20150902_JanusFITC particle perfusion_short chamber_0p5 dynpcm2001.avi
69486038	2625	391.47259521484375	344.6643981933594	9.961834907531738	226	142	2	27.0	41.283185840707965	36.133349150388348	9330	15.948151588439941	18.173112869262695	199.5	B	Blank	0	untreated	20150902	1.3	0.5	20.54	1.402	20150902_JanusFITC particle perfusion_short chamber_0p5 dynpcm2001.avi
69486038	2626	376.0	346.0	9.771437644958496	193	83	3	30.0	31.854922279792746	19.636058855518314	6148	12.17570686340332	19.416168212890625	169.0	B	Blank	0	untreated	20150902	1.3	0.5	20.54	1.402	20150902_JanusFITC particle perfusion_short chamber_0p5 dynpcm2001.avi
69486038	2627	368.5	346.5	10.118144989013672	191	75	4	27.0	30.732984293193716	19.020708224347857	5870	10.333351135253906	22.131298065185547	166.5	B	Blank	0	untreated	20150902	1.3	0.5	20.54	1.402	20150902_JanusFITC particle perfusion_short chamber_0p5 dynpcm2001.avi
69486038	2623	427.5	342.5	8.890277862548828	188	141	1	39.0	53.329787234042556	45.608623740792694	10026	13.34748363494873	16.999113082885742	166.0	B	Blank	0	untreated	20150902	1.3	0.5	20.54	1.402	20150902_JanusFITC particle perfusion_short chamber_0p5 dynpcm2001.avi
69486038	2644	92.5	348.0	9.454142570495605	191	115	2	35.0	42.905759162303667	30.86555066965354	8195	12.03618049621582	18.91362190246582	168.5	B	Blank	0	untreated	20150902	1.3	0.5	20.54	1.402	20150902_JanusFITC particle perfusion_short chamber_0p5 dynpcm2001.avi
69486038	2643	100.9800033569336	347.9800109863281	9.74539566040039	217	139	1	33.0	42.276497695852534	32.851671263187768	9174	14.398706436157227	18.45097541809082	192.0	B	Blank	0	untreated	20150902	1.3	0.5	20.54	1.402	20150902_JanusFITC particle perfusion_short chamber_0p5 dynpcm2001.avi
69486038	2630	315.25	346.5	9.788387298583984	213	133	0	35.0	41.93427230046948	31.832976657457127	8932	13.477665901184082	19.980228424072266	187.5	B	Blank	0	untreated	20150902	1.3	0.5	20.54	1.402	20150902_JanusFITC particle perfusion_short chamber_0p5 dynpcm2001.avi
69486038	2632	280.452392578125	344.452392578125	9.850223541259766	210	144	1	32.0	48.319047619047616	43.486813754534182	10147	15.35853099822998	18.201766967773438	184.5	B	Blank	0	untreated	20150902	1.3	0.5	20.54	1.402	20150902_JanusFITC particle perfusion_short chamber_0p5 dynpcm2001.avi
69486038	2634	253.77777099609375	346.22222900390625	10.032681465148926	234	140	1	31.5	41.482905982905983	34.829648414092226	9707	15.872767448425293	17.834089279174805	207.5	B	Blank	0	untreated	20150902	1.3	0.5	20.54	1.402	20150902_JanusFITC particle perfusion_short chamber_0p5 dynpcm2001.avi
69486038	2633	271.0186767578125	345.4087219238281	9.930588722229004	226	143	1	28.0	44.725663716814161	40.500573094953332	10108	16.893526077270508	18.06047248840332	199.0	B	Blank	0	untreated	20150902	1.3	0.5	20.54	1.402	20150902_JanusFITC particle perfusion_short chamber_0p5 dynpcm2001.avi
69486038	2621	452.0	345.4705810546875	9.869183540344238	222	102	2	29.0	32.63963963963964	22.60980923723184	7246	15.169218063354492	19.581695556640625	195.5	B	Blank	0	untreated	20150902	1.3	0.5	20.54	1.402	20150902_JanusFITC particle perfusion_short chamber_0p5 dynpcm2001.avi
69486038	2631	289.5	344.0	9.284294128417969	193	142	1	38.0	53.243523316062173	45.796098800077409	10276	13.664432525634766	17.484712600708008	170.5	B	Blank	0	untreated	20150902	1.3	0.5	20.54	1.402	20150902_JanusFITC particle perfusion_short chamber_0p5 dynpcm2001.avi
69486038	2646	55.044715881347656	348.2804870605469	10.796309471130371	261	136	2	36.0	41.47126436781609	29.793608978256856	10824	18.257347106933594	19.52789306640625	233.0	B	Blank	0	untreated	20150902	1.3	0.5	20.54	1.402	20150902_JanusFITC particle perfusion_short chamber_0p5 dynpcm2001.avi
69486038	2640	155.0	346.5714416503906	9.214958190917969	193	142	1	29.0	49.865284974093264	46.499233789961586	9624	14.804092407226562	16.82077980041504	169.0	B	Blank	0	untreated	20150902	1.3	0.5	20.54	1.402	20150902_JanusFITC particle perfusion_short chamber_0p5 dynpcm2001.avi
69486038	2648	18.0	347.5	9.892827033996582	190	140	1	31.0	44.236842105263158	40.018044752550999	8405	12.240541458129883	19.413440704345703	167.0	B	Blank	0	untreated	20150902	1.3	0.5	20.54	1.402	20150902_JanusFITC particle perfusion_short chamber_0p5 dynpcm2001.avi
69486038	2647	36.44713592529297	347.53082275390625	10.162819862365723	240	140	2	37.0	41.733333333333334	32.185590288547175	10016	15.478392601013184	19.14130210876465	214.0	B	Blank	0	untreated	20150902	1.3	0.5	20.54	1.402	20150902_JanusFITC particle perfusion_short chamber_0p5 dynpcm2001.avi
69486038	2649	10.0	347.5	9.284294128417969	182	141	1	28.0	45.087912087912088	42.351135109831112	8206	11.802292823791504	17.874710083007812	160.0	B	Blank	0	untreated	20150902	1.3	0.5	20.54	1.402	20150902_JanusFITC particle perfusion_short chamber_0p5 dynpcm2001.avi
48326417	2805	97.68888854980469	78.96666717529297	7.182817459106445	153	142	2	39.0	57.535947712418299	49.749835109102499	8803	12.778663635253906	13.79254150390625	133.0	B	Blank	0	untreated	20150902	1.3	0.5	20.54	1.402	20150902_JanusFITC particle perfusion_short chamber_0p5 dynpcm2001.avi
48326417	2797	397.8333435058594	74.5	6.3725152015686035	124	140	3	33.0	47.951612903225808	41.5175545535647	5946	11.821002006530762	11.953108787536621	106.0	B	Blank	0	untreated	20150902	1.3	0.5	20.54	1.402	20150902_JanusFITC particle perfusion_short chamber_0p5 dynpcm2001.avi
48326417	2806	81.32353210449219	79.02941131591797	6.5989766120910645	135	142	3	36.0	54.592592592592595	47.400311969014986	7370	12.74595832824707	12.74595832824707	117.0	B	Blank	0	untreated	20150902	1.3	0.5	20.54	1.402	20150902_JanusFITC particle perfusion_short chamber_0p5 dynpcm2001.avi
48326417	2807	32.0	79.5	3.7492566108703613	41	37	8	17.0	18.390243902439025	8.1566314447740886	754	6.141311168670654	7.0812087059021	31.0	B	Blank	0	untreated	20150902	1.3	0.5	20.54	1.402	20150902_JanusFITC particle perfusion_short chamber_0p5 dynpcm2001.avi
48326417	2808	18.464284896850586	79.67857360839844	6.040256023406982	107	118	4	27.0	39.037383177570092	31.604425702634778	4177	10.448681831359863	11.467928886413574	90.0	B	Blank	0	untreated	20150902	1.3	0.5	20.54	1.402	20150902_JanusFITC particle perfusion_short chamber_0p5 dynpcm2001.avi
48326417	2801	223.3688507080078	77.1557388305664	6.495280742645264	126	137	3	32.0	44.063492063492063	37.868348812349161	5552	11.517842292785645	12.462326049804688	108.0	B	Blank	0	untreated	20150902	1.3	0.5	20.54	1.402	20150902_JanusFITC particle perfusion_short chamber_0p5 dynpcm2001.avi
48326417	2802	191.5617218017578	77.59876251220703	6.786653518676758	143	142	3	40.0	55.174825174825173	48.354361347587584	7890	12.405564308166504	12.938368797302246	124.0	B	Blank	0	untreated	20150902	1.3	0.5	20.54	1.402	20150902_JanusFITC particle perfusion_short chamber_0p5 dynpcm2001.avi
48326417	2798	286.3999938964844	76.0	6.346002578735352	119	132	3	29.0	43.714285714285715	37.823815994986134	5202	11.162341117858887	11.89651870727539	101.5	B	Blank	0	untreated	20150902	1.3	0.5	20.54	1.402	20150902_JanusFITC particle perfusion_short chamber_0p5 dynpcm2001.avi
48326417	2800	236.9761962890625	77.04762268066406	5.199109077453613	76	70	6	21.0	27.157894736842106	17.847344363546778	2064	8.43698501586914	10.124686241149902	62.0	B	Blank	0	untreated	20150902	1.3	0.5	20.54	1.402	20150902_JanusFITC particle perfusion_short chamber_0p5 dynpcm2001.avi
48326417	2795	444.0	73.5	5.072161674499512	73	63	6	22.0	26.904109589041095	16.45180956326077	1964	8.382848739624023	9.904006004333496	59.5	B	Blank	0	untreated	20150902	1.3	0.5	20.54	1.402	20150902_JanusFITC particle perfusion_short chamber_0p5 dynpcm2001.avi
48326417	2796	414.8978576660156	74.55376434326172	6.813430309295654	135	140	3	36.0	50.896296296296299	43.656449029188508	6871	12.040426254272461	12.883023262023926	116.0	B	Blank	0	untreated	20150902	1.3	0.5	20.54	1.402	20150902_JanusFITC particle perfusion_short chamber_0p5 dynpcm2001.avi
48326417	2804	127.5	78.5	5.871903419494629	97	98	4	26.0	35.206185567010309	27.285031636952201	3415	9.964241981506348	11.492754936218262	81.5	B	Blank	0	untreated	20150902	1.3	0.5	20.54	1.402	20150902_JanusFITC particle perfusion_short chamber_0p5 dynpcm2001.avi
48326417	2794	477.0	73.0	3.7137176990509033	43	38	8	19.0	20.11627906976744	8.3976998576315083	865	6.671314239501953	7.165621757507324	32.0	B	Blank	0	untreated	20150902	1.3	0.5	20.54	1.402	20150902_JanusFITC particle perfusion_short chamber_0p5 dynpcm2001.avi
23317613	2838	272.5	62.0	6.3701982498168945	105	147	0	31.0	49.895238095238092	50.099125324466932	5239	9.60666561126709	12.134315490722656	88.5	B	Blank	0	untreated	20150902	1.3	0.5	20.54	1.402	20150902_JanusFITC particle perfusion_short chamber_0p5 dynpcm2001.avi
23317613	2837	333.79998779296875	61.79999923706055	6.633705139160156	125	147	0	35.0	60.031999999999996	55.439182677958016	7504	11.936115264892578	12.838968276977539	107.0	B	Blank	0	untreated	20150902	1.3	0.5	20.54	1.402	20150902_JanusFITC particle perfusion_short chamber_0p5 dynpcm2001.avi
23317613	2836	394.15216064453125	59.89130401611328	6.402881145477295	125	145	0	38.0	57.768000000000001	54.531332057817927	7221	11.970502853393555	12.234075546264648	108.0	B	Blank	0	untreated	20150902	1.3	0.5	20.54	1.402	20150902_JanusFITC particle perfusion_short chamber_0p5 dynpcm2001.avi
23317613	2835	421.95745849609375	59.72340393066406	6.230349540710449	120	141	0	37.5	56.608333333333334	53.188704288494272	6793	11.48947811126709	11.969696998596191	102.5	B	Blank	0	untreated	20150902	1.3	0.5	20.54	1.402	20150902_JanusFITC particle perfusion_short chamber_0p5 dynpcm2001.avi
23317613	2841	111.75	63.75	6.564987659454346	130	144	1	41.0	60.507692307692309	54.269873517427996	7866	12.066557884216309	12.59608268737793	111.5	B	Blank	0	untreated	20150902	1.3	0.5	20.54	1.402	20150902_JanusFITC particle perfusion_short chamber_0p5 dynpcm2001.avi
23317613	2840	136.5	63.83333206176758	6.536872863769531	123	144	0	33.0	55.471544715447152	51.992701989947406	6823	11.490007400512695	12.769980430603027	105.5	B	Blank	0	untreated	20150902	1.3	0.5	20.54	1.402	20150902_JanusFITC particle perfusion_short chamber_0p5 dynpcm2001.avi
23317613	2843	24.928571701049805	64.5	6.762970924377441	135	143	1	38.0	58.644444444444446	54.052302060362706	7917	12.138416290283203	12.936795234680176	117.0	B	Blank	0	untreated	20150902	1.3	0.5	20.54	1.402	20150902_JanusFITC particle perfusion_short chamber_0p5 dynpcm2001.avi
23317613	2842	83.5	63.5	6.714777946472168	136	143	0	40.5	60.382352941176471	55.168866276445932	8212	12.425780296325684	12.856019973754883	117.0	B	Blank	0	untreated	20150902	1.3	0.5	20.54	1.402	20150902_JanusFITC particle perfusion_short chamber_0p5 dynpcm2001.avi
23317613	2834	448.72222900390625	60.16666793823242	6.01513671875	108	140	0	33.5	52.055555555555557	49.638103892319378	5622	11.068880081176758	11.451826095581055	91.5	B	Blank	0	untreated	20150902	1.3	0.5	20.54	1.402	20150902_JanusFITC particle perfusion_short chamber_0p5 dynpcm2001.avi
23317613	2839	215.0	63.0	5.826559543609619	82	109	0	18.5	31.512195121951219	31.561493945304438	2584	8.740099906921387	10.764092445373535	66.5	B	Blank	0	untreated	20150902	1.3	0.5	20.54	1.402	20150902_JanusFITC particle perfusion_short chamber_0p5 dynpcm2001.avi
50008164	2852	326.5594177246094	45.430694580078125	6.64861536026001	127	118	4	32.0	39.212598425196852	29.109521650630079	4980	11.609378814697266	12.486421585083008	109.0	B	Blank	0	untreated	20150902	1.3	0.5	20.54	1.402	20150902_JanusFITC particle perfusion_short chamber_0p5 dynpcm2001.avi
50008164	2854	169.3518524169922	47.796295166015625	7.009561061859131	140	141	3	32.5	42.457142857142856	34.752671311214435	5944	12.221120834350586	13.257746696472168	121.0	B	Blank	0	untreated	20150902	1.3	0.5	20.54	1.402	20150902_JanusFITC particle perfusion_short chamber_0p5 dynpcm2001.avi
50008164	2855	90.27528381347656	48.691009521484375	7.015799045562744	139	137	3	34.0	44.251798561151077	35.304042918700759	6151	12.356390953063965	13.219125747680664	120.0	B	Blank	0	untreated	20150902	1.3	0.5	20.54	1.402	20150902_JanusFITC particle perfusion_short chamber_0p5 dynpcm2001.avi
50008164	2851	366.4010925292969	44.763736724853516	6.431185722351074	123	109	3	31.0	38.422764227642276	27.383161442215311	4726	12.018805503845215	12.61157512664795	105.5	B	Blank	0	untreated	20150902	1.3	0.5	20.54	1.402	20150902_JanusFITC particle perfusion_short chamber_0p5 dynpcm2001.avi
50008164	2853	247.0	46.71428680419922	6.782950401306152	131	126	3	33.0	42.12977099236641	32.662838549105921	5519	12.000819206237793	12.939324378967285	112.5	B	Blank	0	untreated	20150902	1.3	0.5	20.54	1.402	20150902_JanusFITC particle perfusion_short chamber_0p5 dynpcm2001.avi
50008164	2850	445.5	43.78571319580078	6.3501996994018555	118	98	5	29.0	35.042372881355931	24.46041217684116	4135	11.409908294677734	12.148967742919922	100.5	B	Blank	0	untreated	20150902	1.3	0.5	20.54	1.402	20150902_JanusFITC particle perfusion_short chamber_0p5 dynpcm2001.avi
50008164	2856	10.785714149475098	49.35714340209961	6.998960018157959	141	139	4	35.0	43.205673758865245	35.393335456817503	6092	12.065826416015625	13.489603996276855	122.0	B	Blank	0	untreated	20150902	1.3	0.5	20.54	1.402	20150902_JanusFITC particle perfusion_short chamber_0p5 dynpcm2001.avi
55968875	2877	395.5	301.5	9.008820533752441	188	146	0	47.5	64.11702127659575	53.389547224427119	12054	13.037439346313477	17.717012405395508	166.5	B	Blank	0	untreated	20150902	1.3	0.5	20.54	1.402	20150902_JanusFITC particle perfusion_short chamber_0p5 dynpcm2001.avi
55968875	2875	459.3125	300.375	9.24067211151123	194	144	0	48.5	63.041237113402062	53.567361490241908	12230	12.628227233886719	18.39522933959961	172.0	B	Blank	0	untreated	20150902	1.3	0.5	20.54	1.402	20150902_JanusFITC particle perfusion_short chamber_0p5 dynpcm2001.avi
55968875	2885	68.0	307.0	6.005880355834961	45	31	6	16.0	16.755555555555556	5.754826208614646	754	4.201180458068848	12.168237686157227	33.0	B	Blank	0	untreated	20150902	1.3	0.5	20.54	1.402	20150902_JanusFITC particle perfusion_short chamber_0p5 dynpcm2001.avi
55968875	2887	3.3275861740112305	306.1896667480469	7.413039684295654	96	124	2	37.5	45.9375	35.20292734631596	4410	8.752547264099121	15.059370994567871	77.5	B	Blank	0	untreated	20150902	1.3	0.5	20.54	1.402	20150902_JanusFITC particle perfusion_short chamber_0p5 dynpcm2001.avi
55968875	2882	189.90565490722656	303.9433898925781	9.603693008422852	215	145	0	58.0	67.362790697674413	54.921495869022678	14483	13.265508651733398	19.408140182495117	191.5	B	Blank	0	untreated	20150902	1.3	0.5	20.54	1.402	20150902_JanusFITC particle perfusion_short chamber_0p5 dynpcm2001.avi
55968875	2880	270.0	303.5	5.570577144622803	58	40	4	16.5	18.482758620689655	9.0957386371602134	1072	6.045894622802734	11.18755054473877	44.0	B	Blank	0	untreated	20150902	1.3	0.5	20.54	1.402	20150902_JanusFITC particle perfusion_short chamber_0p5 dynpcm2001.avi
55968875	2878	355.5	302.0	7.154608249664307	91	75	3	23.0	26.362637362637361	17.602145525766236	2399	6.88514518737793	15.30579662322998	75.0	B	Blank	0	untreated	20150902	1.3	0.5	20.54	1.402	20150902_JanusFITC particle perfusion_short chamber_0p5 dynpcm2001.avi
55968875	2883	169.5	304.5	9.906222343444824	222	142	1	54.5	66.054054054054049	54.697421227787792	14664	13.429915428161621	20.204912185668945	198.5	B	Blank	0	untreated	20150902	1.3	0.5	20.54	1.402	20150902_JanusFITC particle perfusion_short chamber_0p5 dynpcm2001.avi
55968875	2881	211.2142791748047	303.3928527832031	9.31812572479248	204	142	0	52.0	66.882352941176464	54.919155220650829	13644	13.42859172821045	18.34550666809082	182.0	B	Blank	0	untreated	20150902	1.3	0.5	20.54	1.402	20150902_JanusFITC particle perfusion_short chamber_0p5 dynpcm2001.avi
55968875	2884	128.5	304.5	8.142865180969238	162	143	1	39.5	57.925925925925924	50.133716945384606	9384	11.677909851074219	16.03630828857422	141.0	B	Blank	0	untreated	20150902	1.3	0.5	20.54	1.402	20150902_JanusFITC particle perfusion_short chamber_0p5 dynpcm2001.avi
55968875	2876	416.5	301.5	9.468160629272461	206	144	0	49.5	64.733009708737868	53.979334212359603	13335	13.07179069519043	18.667924880981445	183.0	B	Blank	0	untreated	20150902	1.3	0.5	20.54	1.402	20150902_JanusFITC particle perfusion_short chamber_0p5 dynpcm2001.avi
10943413	2979	458.5	76.21428680419922	6.350198268890381	119	119	5	31.0	42.579831932773111	32.359715540896211	5067	11.41024398803711	12.15099811553955	101.5	B	Blank	0	untreated	20150902	1.3	0.5	20.54	1.402	20150902_JanusFITC particle perfusion_short chamber_0p5 dynpcm2001.avi
10943413	3001	107.0	81.5	6.20142126083374	105	106	4	29.0	37.485714285714288	28.651972186990587	3936	10.458727836608887	11.46794319152832	89.0	B	Blank	0	untreated	20150902	1.3	0.5	20.54	1.402	20150902_JanusFITC particle perfusion_short chamber_0p5 dynpcm2001.avi
10943413	2999	143.03424072265625	81.41780853271484	6.695622444152832	135	140	4	32.0	48.63703703703704	41.171836365886918	6566	12.044730186462402	13.12318229675293	116.5	B	Blank	0	untreated	20150902	1.3	0.5	20.54	1.402	20150902_JanusFITC particle perfusion_short chamber_0p5 dynpcm2001.avi
10943413	2980	442.1666564941406	76.16666412353516	6.069324016571045	108	90	5	27.5	35.546296296296298	24.640520774942168	3839	10.657812118530273	11.471061706542969	91.0	B	Blank	0	untreated	20150902	1.3	0.5	20.54	1.402	20150902_JanusFITC particle perfusion_short chamber_0p5 dynpcm2001.avi
10943413	3004	5.113636493682861	82.78408813476562	6.0670318603515625	100	122	4	36.5	44.359999999999999	34.155971659433142	4436	10.654268264770508	11.508626937866211	83.5	B	Blank	0	untreated	20150902	1.3	0.5	20.54	1.402	20150902_JanusFITC particle perfusion_short chamber_0p5 dynpcm2001.avi
10943413	2982	407.5	76.5	5.871903419494629	98	83	5	26.5	32.632653061224488	22.614059088794086	3198	10.232704162597656	11.112171173095703	82.0	B	Blank	0	untreated	20150902	1.3	0.5	20.54	1.402	20150902_JanusFITC particle perfusion_short chamber_0p5 dynpcm2001.avi
10943413	2984	381.8809509277344	77.35713958740234	6.525818824768066	128	132	5	29.0	43.8359375	35.725030034922206	5611	11.770991325378418	12.701069831848145	110.0	B	Blank	0	untreated	20150902	1.3	0.5	20.54	1.402	20150902_JanusFITC particle perfusion_short chamber_0p5 dynpcm2001.avi
10943413	3003	78.5	82.0	6.695000171661377	124	137	3	31.0	44.548387096774192	37.904667096824944	5524	11.44820785522461	12.44771671295166	106.0	B	Blank	0	untreated	20150902	1.3	0.5	20.54	1.402	20150902_JanusFITC particle perfusion_short chamber_0p5 dynpcm2001.avi
10943413	2983	399.0	77.0	6.179999828338623	108	98	4	29.0	36.00925925925926	26.586858132867619	3889	10.744179725646973	11.630800247192383	91.5	B	Blank	0	untreated	20150902	1.3	0.5	20.54	1.402	20150902_JanusFITC particle perfusion_short chamber_0p5 dynpcm2001.avi
10943413	2987	338.5	77.5	5.871903419494629	98	85	5	26.0	32.285714285714285	22.423111255295215	3164	9.787988662719727	11.332671165466309	82.0	B	Blank	0	untreated	20150902	1.3	0.5	20.54	1.402	20150902_JanusFITC particle perfusion_short chamber_0p5 dynpcm2001.avi
10943413	2994	224.43333435058594	80.43333435058594	6.788804531097412	135	140	3	35.0	47.266666666666666	40.012997888186291	6381	11.80611801147461	12.819694519042969	117.0	B	Blank	0	untreated	20150902	1.3	0.5	20.54	1.402	20150902_JanusFITC particle perfusion_short chamber_0p5 dynpcm2001.avi
10943413	2989	295.0	79.0	6.514292240142822	126	126	3	33.0	43.452380952380949	34.47488322962306	5475	11.975220680236816	12.666315078735352	108.5	B	Blank	0	untreated	20150902	1.3	0.5	20.54	1.402	20150902_JanusFITC particle perfusion_short chamber_0p5 dynpcm2001.avi
10943413	2995	207.07691955566406	80.19230651855469	6.378565311431885	123	128	4	32.0	43.065040650406502	34.495843943707051	5297	11.323704719543457	12.459657669067383	105.5	B	Blank	0	untreated	20150902	1.3	0.5	20.54	1.402	20150902_JanusFITC particle perfusion_short chamber_0p5 dynpcm2001.avi
10943413	2978	467.1856994628906	75.88571166992188	6.3723578453063965	115	101	4	29.0	37.382608695652173	27.277186712229636	4299	11.067500114440918	12.101430892944336	97.5	B	Blank	0	untreated	20150902	1.3	0.5	20.54	1.402	20150902_JanusFITC particle perfusion_short chamber_0p5 dynpcm2001.avi
10943413	2998	161.0	80.5	6.695000171661377	125	128	4	30.0	43.576000000000001	36.167889404829808	5447	11.50706672668457	12.7696533203125	107.5	B	Blank	0	untreated	20150902	1.3	0.5	20.54	1.402	20150902_JanusFITC particle perfusion_short chamber_0p5 dynpcm2001.avi
10943413	2997	170.5	80.5	6.222768783569336	114	117	4	30.0	40.061403508771932	32.507026254717601	4567	10.8045072555542	11.946883201599121	97.0	B	Blank	0	untreated	20150902	1.3	0.5	20.54	1.402	20150902_JanusFITC particle perfusion_short chamber_0p5 dynpcm2001.avi
10943413	2996	189.5	80.0	6.027920246124268	101	98	4	28.0	35.861386138613859	26.526291722252942	3622	9.774858474731445	11.85287094116211	85.0	B	Blank	0	untreated	20150902	1.3	0.5	20.54	1.402	20150902_JanusFITC particle perfusion_short chamber_0p5 dynpcm2001.avi
10943413	3000	125.16666412353516	81.5	6.536869049072266	124	130	4	31.5	43.483870967741936	35.675618282719626	5392	11.563334465026855	12.461963653564453	106.5	B	Blank	0	untreated	20150902	1.3	0.5	20.54	1.402	20150902_JanusFITC particle perfusion_short chamber_0p5 dynpcm2001.avi
10943413	2986	348.20001220703125	77.0	5.356012344360352	82	70	7	26.0	30.085365853658537	18.351049162212931	2467	9.347223281860352	10.342785835266113	67.5	B	Blank	0	untreated	20150902	1.3	0.5	20.54	1.402	20150902_JanusFITC particle perfusion_short chamber_0p5 dynpcm2001.avi
10943413	2988	321.5	78.5	6.222768783569336	113	112	5	33.0	39.575221238938056	30.070655825326	4472	11.110477447509766	12.131741523742676	96.5	B	Blank	0	untreated	20150902	1.3	0.5	20.54	1.402	20150902_JanusFITC particle perfusion_short chamber_0p5 dynpcm2001.avi
10943413	2993	232.5	79.5	6.714778423309326	130	138	4	31.5	44.784615384615385	37.704924105150347	5822	11.924144744873047	12.800491333007812	111.5	B	Blank	0	untreated	20150902	1.3	0.5	20.54	1.402	20150902_JanusFITC particle perfusion_short chamber_0p5 dynpcm2001.avi
10943413	2991	270.0	78.5	5.757874965667725	94	83	4	27.0	32.851063829787236	22.554405828407923	3088	9.621862411499023	11.232853889465332	78.0	B	Blank	0	untreated	20150902	1.3	0.5	20.54	1.402	20150902_JanusFITC particle perfusion_short chamber_0p5 dynpcm2001.avi
10943413	2977	493.0	75.0	5.150000095367432	70	54	7	23.0	25.185714285714287	13.916375613071157	1763	8.058666229248047	9.926066398620605	56.0	B	Blank	0	untreated	20150902	1.3	0.5	20.54	1.402	20150902_JanusFITC particle perfusion_short chamber_0p5 dynpcm2001.avi
10943413	2990	287.1000061035156	79.0999984741211	6.384344100952148	119	113	4	31.0	39.680672268907564	30.763377980289135	4722	11.192859649658203	12.251744270324707	102.0	B	Blank	0	untreated	20150902	1.3	0.5	20.54	1.402	20150902_JanusFITC particle perfusion_short chamber_0p5 dynpcm2001.avi
10943413	3002	97.06896209716797	81.5862045288086	6.280123710632324	112	113	4	29.5	39.607142857142854	31.474013414373509	4436	10.634711265563965	12.034528732299805	95.0	B	Blank	0	untreated	20150902	1.3	0.5	20.54	1.402	20150902_JanusFITC particle perfusion_short chamber_0p5 dynpcm2001.avi
10943413	2992	260.0	79.0	6.179999828338623	104	96	4	27.5	35.394230769230766	26.110496809502749	3681	10.021919250488281	11.63379955291748	87.5	B	Blank	0	untreated	20150902	1.3	0.5	20.54	1.402	20150902_JanusFITC particle perfusion_short chamber_0p5 dynpcm2001.avi
10943413	2985	365.1666564941406	77.83333587646484	6.409389972686768	117	103	3	29.0	36.846153846153847	28.232131595716776	4311	11.077352523803711	11.909418106079102	100.0	B	Blank	0	untreated	20150902	1.3	0.5	20.54	1.402	20150902_JanusFITC particle perfusion_short chamber_0p5 dynpcm2001.avi
10943413	2981	434.1666564941406	76.16666412353516	5.770645618438721	97	79	4	25.0	31.268041237113401	21.043164016690813	3033	10.065644264221191	11.379256248474121	81.5	B	Blank	0	untreated	20150902	1.3	0.5	20.54	1.402	20150902_JanusFITC particle perfusion_short chamber_0p5 dynpcm2001.avi
66546109	3134	221.375	157.75	5.935081481933594	106	80	5	27.0	33.047169811320757	21.939187853887056	3503	10.721068382263184	11.17835521697998	90.0	B	Blank	0	untreated	20150902	1.3	0.5	20.54	1.402	20150902_JanusFITC particle perfusion_short chamber_0p5 dynpcm2001.avi
66546109	3120	444.0	154.5	5.072161674499512	78	56	8	24.5	26.743589743589745	14.231092627418008	2086	8.945586204528809	9.790271759033203	64.0	B	Blank	0	untreated	20150902	1.3	0.5	20.54	1.402	20150902_JanusFITC particle perfusion_short chamber_0p5 dynpcm2001.avi
66546109	3133	229.984375	157.6875	6.204448223114014	120	101	5	29.5	37.725000000000001	27.423822521061265	4527	11.486525535583496	12.174909591674805	102.5	B	Blank	0	untreated	20150902	1.3	0.5	20.54	1.402	20150902_JanusFITC particle perfusion_short chamber_0p5 dynpcm2001.avi
66546109	3132	254.86363220214844	157.22727966308594	6.012081623077393	109	94	5	28.0	35.633027522935777	24.557986257004924	3884	11.040624618530273	11.437274932861328	92.0	B	Blank	0	untreated	20150902	1.3	0.5	20.54	1.402	20150902_JanusFITC particle perfusion_short chamber_0p5 dynpcm2001.avi
66546109	3122	409.9347839355469	154.8478240966797	5.668582916259766	99	74	6	25.0	30.949494949494948	19.100147409327906	3064	10.699845314025879	10.702705383300781	83.0	B	Blank	0	untreated	20150902	1.3	0.5	20.54	1.402	20150902_JanusFITC particle perfusion_short chamber_0p5 dynpcm2001.avi
66546109	3129	307.5	156.5	5.302249908447266	81	59	6	24.0	27.123456790123456	15.120407855928173	2197	8.861157417297363	10.24705696105957	66.5	B	Blank	0	untreated	20150902	1.3	0.5	20.54	1.402	20150902_JanusFITC particle perfusion_short chamber_0p5 dynpcm2001.avi
66546109	3126	349.15216064453125	155.93478393554688	5.668593406677246	97	73	6	25.0	31.010309278350515	19.453086493694286	3008	10.248945236206055	10.963093757629395	81.5	B	Blank	0	untreated	20150902	1.3	0.5	20.54	1.402	20150902_JanusFITC particle perfusion_short chamber_0p5 dynpcm2001.avi
66546109	3135	214.22222900390625	157.9166717529297	5.385051250457764	83	60	5	23.0	27.0	15.898776189925734	2241	9.093897819519043	10.324499130249023	68.5	B	Blank	0	untreated	20150902	1.3	0.5	20.54	1.402	20150902_JanusFITC particle perfusion_short chamber_0p5 dynpcm2001.avi
66546109	3125	364.70001220703125	156.3000030517578	3.823514938354492	41	30	8	18.0	18.365853658536587	6.4760575840740255	753	5.865527153015137	7.1422247886657715	30.5	B	Blank	0	untreated	20150902	1.3	0.5	20.54	1.402	20150902_JanusFITC particle perfusion_short chamber_0p5 dynpcm2001.avi
66546109	3123	394.0	155.25	3.5023787021636963	34	28	11	17.5	17.764705882352942	5.1051232832346205	604	5.356701374053955	7.219506740570068	24.5	B	Blank	0	untreated	20150902	1.3	0.5	20.54	1.402	20150902_JanusFITC particle perfusion_short chamber_0p5 dynpcm2001.avi
66546109	3131	270.5	158.0	4.4001617431640625	56	42	8	19.5	21.214285714285715	9.8301908964792979	1188	7.214118003845215	8.69866943359375	44.5	B	Blank	0	untreated	20150902	1.3	0.5	20.54	1.402	20150902_JanusFITC particle perfusion_short chamber_0p5 dynpcm2001.avi
66546109	3127	332.0	156.0	6.26524543762207	121	97	4	28.0	35.950413223140494	26.046319592066304	4350	11.603447914123535	11.603447914123535	104.0	B	Blank	0	untreated	20150902	1.3	0.5	20.54	1.402	20150902_JanusFITC particle perfusion_short chamber_0p5 dynpcm2001.avi
66546109	3128	315.08489990234375	156.3867950439453	5.888596057891846	104	77	7	25.5	31.778846153846153	20.731783816331401	3305	10.551539421081543	11.25395393371582	88.0	B	Blank	0	untreated	20150902	1.3	0.5	20.54	1.402	20150902_JanusFITC particle perfusion_short chamber_0p5 dynpcm2001.avi
66546109	3121	427.3888854980469	154.30555725097656	6.03721284866333	114	83	6	26.0	32.956140350877192	22.64578127741483	3757	10.990644454956055	11.603816986083984	97.0	B	Blank	0	untreated	20150902	1.3	0.5	20.54	1.402	20150902_JanusFITC particle perfusion_short chamber_0p5 dynpcm2001.avi
66546109	3137	177.5	159.0	4.74806547164917	63	51	8	23.0	24.349206349206348	12.400919999356333	1534	7.545398235321045	9.67011547088623	50.0	B	Blank	0	untreated	20150902	1.3	0.5	20.54	1.402	20150902_JanusFITC particle perfusion_short chamber_0p5 dynpcm2001.avi
66546109	3138	162.0	158.5	6.3701982498168945	124	104	4	27.5	37.741935483870968	28.761777662697035	4680	11.6160306930542	11.993192672729492	106.0	B	Blank	0	untreated	20150902	1.3	0.5	20.54	1.402	20150902_JanusFITC particle perfusion_short chamber_0p5 dynpcm2001.avi
66546109	3140	28.0	160.5	4.152062892913818	50	35	8	19.0	20.460000000000001	8.0999012339657561	1023	6.678513050079346	8.06948471069336	38.5	B	Blank	0	untreated	20150902	1.3	0.5	20.54	1.402	20150902_JanusFITC particle perfusion_short chamber_0p5 dynpcm2001.avi
66546109	3117	489.5	153.5	3.9221231937408447	46	35	11	20.5	20.565217391304348	7.0761453948031052	946	6.691415786743164	7.6740570068359375	35.5	B	Blank	0	untreated	20150902	1.3	0.5	20.54	1.402	20150902_JanusFITC particle perfusion_short chamber_0p5 dynpcm2001.avi
66546109	3142	1.5	161.5	3.6415998935699463	20	36	6	16.0	18.75	8.8593171294406208	375	7.283199787139893	7.283199787139893	11.5	B	Blank	0	untreated	20150902	1.3	0.5	20.54	1.402	20150902_JanusFITC particle perfusion_short chamber_0p5 dynpcm2001.avi
66546109	3139	145.31817626953125	158.77272033691406	6.556222438812256	132	116	4	32.0	40.946969696969695	31.77723465521213	5405	12.200127601623535	12.554773330688477	114.0	B	Blank	0	untreated	20150902	1.3	0.5	20.54	1.402	20150902_JanusFITC particle perfusion_short chamber_0p5 dynpcm2001.avi
35569059	3135	305.0	233.6666717529297	4.915790557861328	71	64	6	22.0	26.309859154929576	16.368633306363449	1868	8.455116271972656	9.373616218566895	57.5	B	Blank	0	untreated	20150902	1.3	0.5	20.54	1.402	20150902_JanusFITC particle perfusion_short chamber_0p5 dynpcm2001.avi
35569059	3123	494.4285583496094	231.42857360839844	5.202274799346924	79	55	7	25.0	26.784810126582279	13.970738757118189	2116	9.330791473388672	10.243165969848633	64.0	B	Blank	0	untreated	20150902	1.3	0.5	20.54	1.402	20150902_JanusFITC particle perfusion_short chamber_0p5 dynpcm2001.avi
35569059	3124	487.0	231.5	5.757874965667725	96	67	6	25.0	29.0	17.262676501632068	2784	10.036720275878906	11.32245922088623	80.5	B	Blank	0	untreated	20150902	1.3	0.5	20.54	1.402	20150902_JanusFITC particle perfusion_short chamber_0p5 dynpcm2001.avi
35569059	3133	328.0	235.0	3.257146120071411	31	29	9	17.0	18.032258064516128	5.6766861696668229	559	5.217197418212891	6.2504072189331055	22.5	B	Blank	0	untreated	20150902	1.3	0.5	20.54	1.402	20150902_JanusFITC particle perfusion_short chamber_0p5 dynpcm2001.avi
35569059	3131	374.2631530761719	232.36842346191406	5.944644927978516	106	82	6	28.5	33.094339622641506	21.623505860428306	3508	10.605937957763672	11.313396453857422	90.0	B	Blank	0	untreated	20150902	1.3	0.5	20.54	1.402	20150902_JanusFITC particle perfusion_short chamber_0p5 dynpcm2001.avi
35569059	3127	437.5	233.0	2.773359775543213	23	23	10	16.0	16.347826086956523	3.5583178201061085	376	4.385965347290039	5.281383037567139	15.5	B	Blank	0	untreated	20150902	1.3	0.5	20.54	1.402	20150902_JanusFITC particle perfusion_short chamber_0p5 dynpcm2001.avi
35569059	3125	471.0	231.5	5.664999961853027	99	67	6	25.0	28.656565656565657	17.072727153202834	2837	10.178950309753418	11.178837776184082	83.0	B	Blank	0	untreated	20150902	1.3	0.5	20.54	1.402	20150902_JanusFITC particle perfusion_short chamber_0p5 dynpcm2001.avi
35569059	3126	455.0	232.0	4.606299877166748	66	45	9	20.0	23.212121212121211	10.758386653176535	1532	8.507455825805664	9.001019477844238	53.5	B	Blank	0	untreated	20150902	1.3	0.5	20.54	1.402	20150902_JanusFITC particle perfusion_short chamber_0p5 dynpcm2001.avi
35569059	3130	390.5	232.5	5.871903419494629	102	72	7	25.5	30.254901960784313	19.044677232044162	3086	10.327733039855957	11.308555603027344	86.0	B	Blank	0	untreated	20150902	1.3	0.5	20.54	1.402	20150902_JanusFITC particle perfusion_short chamber_0p5 dynpcm2001.avi
35569059	3136	286.0	233.5	5.757874965667725	101	81	6	28.0	32.990099009900987	21.427979788397675	3332	10.667675018310547	11.238370895385742	85.0	B	Blank	0	untreated	20150902	1.3	0.5	20.54	1.402	20150902_JanusFITC particle perfusion_short chamber_0p5 dynpcm2001.avi
35569059	3129	406.8333435058594	232.5	5.004910469055176	77	59	5	23.0	26.38961038961039	15.483678750232825	2032	8.98412036895752	9.638184547424316	63.0	B	Blank	0	untreated	20150902	1.3	0.5	20.54	1.402	20150902_JanusFITC particle perfusion_short chamber_0p5 dynpcm2001.avi
35569059	3128	415.5	232.5	3.9221231937408447	51	44	7	20.0	22.137254901960784	10.544061813326982	1129	7.198983192443848	7.783261775970459	40.0	B	Blank	0	untreated	20150902	1.3	0.5	20.54	1.402	20150902_JanusFITC particle perfusion_short chamber_0p5 dynpcm2001.avi
35569059	3132	356.8571472167969	233.14285278320312	5.356086730957031	81	57	6	24.0	26.592592592592592	14.728638247865561	2154	9.182787895202637	10.13065242767334	66.5	B	Blank	0	untreated	20150902	1.3	0.5	20.54	1.402	20150902_JanusFITC particle perfusion_short chamber_0p5 dynpcm2001.avi
35569059	3134	314.5	233.5	3.9221231937408447	42	35	9	18.0	19.5	7.4426377812477984	819	6.055633068084717	7.601248741149902	32.0	B	Blank	0	untreated	20150902	1.3	0.5	20.54	1.402	20150902_JanusFITC particle perfusion_short chamber_0p5 dynpcm2001.avi
35569059	3138	249.25	234.0	5.786592483520508	99	72	6	26.0	31.050505050505052	19.776209428019406	3074	10.192741394042969	11.194474220275879	83.0	B	Blank	0	untreated	20150902	1.3	0.5	20.54	1.402	20150902_JanusFITC particle perfusion_short chamber_0p5 dynpcm2001.avi
35569059	3141	72.0	236.0	5.25199031829834	76	65	5	21.0	26.144736842105264	15.366319926665678	1987	8.297774314880371	9.968652725219727	62.0	B	Blank	0	untreated	20150902	1.3	0.5	20.54	1.402	20150902_JanusFITC particle perfusion_short chamber_0p5 dynpcm2001.avi
35569059	3140	83.0	236.0	4.606299877166748	57	47	7	23.0	24.105263157894736	11.180628941488003	1374	7.016356945037842	9.431612968444824	44.5	B	Blank	0	untreated	20150902	1.3	0.5	20.54	1.402	20150902_JanusFITC particle perfusion_short chamber_0p5 dynpcm2001.avi
35569059	3137	267.68182373046875	233.5	6.052783012390137	109	89	6	27.0	34.623853211009177	23.960513767762787	3774	11.018200874328613	11.798630714416504	92.5	B	Blank	0	untreated	20150902	1.3	0.5	20.54	1.402	20150902_JanusFITC particle perfusion_short chamber_0p5 dynpcm2001.avi
35569059	3142	50.71126937866211	235.72535705566406	5.929861068725586	107	97	5	28.0	36.616822429906541	26.746873294359926	3918	11.023674011230469	11.205171585083008	90.5	B	Blank	0	untreated	20150902	1.3	0.5	20.54	1.402	20150902_JanusFITC particle perfusion_short chamber_0p5 dynpcm2001.avi
35569059	3143	40.875	235.875	6.052618980407715	108	97	4	30.0	37.49074074074074	26.457686473412171	4049	10.718591690063477	11.69530963897705	91.0	B	Blank	0	untreated	20150902	1.3	0.5	20.54	1.402	20150902_JanusFITC particle perfusion_short chamber_0p5 dynpcm2001.avi
35569059	3139	230.0	235.0	5.150000095367432	68	54	7	23.5	25.588235294117649	13.658907128487133	1740	8.035183906555176	9.74450969696045	54.5	B	Blank	0	untreated	20150902	1.3	0.5	20.54	1.402	20150902_JanusFITC particle perfusion_short chamber_0p5 dynpcm2001.avi
35569059	3145	2.3333332538604736	236.5	4.834177017211914	56	71	5	30.0	32.946428571428569	20.525610868634633	1845	8.974531173706055	9.432241439819336	43.0	B	Blank	0	untreated	20150902	1.3	0.5	20.54	1.402	20150902_JanusFITC particle perfusion_short chamber_0p5 dynpcm2001.avi
35569059	3144	21.678571701049805	236.4642791748047	6.040258407592773	108	89	5	27.0	34.870370370370374	24.523266576182905	3766	10.623403549194336	11.621587753295898	91.0	B	Blank	0	untreated	20150902	1.3	0.5	20.54	1.402	20150902_JanusFITC particle perfusion_short chamber_0p5 dynpcm2001.avi
64739487	3155	215.89999389648438	355.29998779296875	4.842081546783447	70	43	8	20.5	22.285714285714285	10.031582779463294	1560	8.430709838867188	9.258240699768066	56.5	B	Blank	0	untreated	20150902	1.3	0.5	20.54	1.402	20150902_JanusFITC particle perfusion_short chamber_0p5 dynpcm2001.avi
64739487	3168	30.5	355.5	3.9221231937408447	48	33	8	18.5	19.4375	6.8035108889944951	933	6.717315673828125	7.955850124359131	37.5	B	Blank	0	untreated	20150902	1.3	0.5	20.54	1.402	20150902_JanusFITC particle perfusion_short chamber_0p5 dynpcm2001.avi
64739487	3150	288.67022705078125	355.03192138671875	4.926333904266357	75	46	8	21.0	23.013333333333332	11.100142141232046	1726	8.962677001953125	9.577507972717285	61.0	B	Blank	0	untreated	20150902	1.3	0.5	20.54	1.402	20150902_JanusFITC particle perfusion_short chamber_0p5 dynpcm2001.avi
64739487	3151	274.5	355.3333435058594	5.706462860107422	97	62	7	24.0	27.659793814432991	16.210526424758594	2683	10.162862777709961	10.775681495666504	81.5	B	Blank	0	untreated	20150902	1.3	0.5	20.54	1.402	20150902_JanusFITC particle perfusion_short chamber_0p5 dynpcm2001.avi
64739487	3157	194.875	355.5	5.500202655792236	92	62	7	23.5	27.619565217391305	15.298367624844065	2541	10.134424209594727	10.548293113708496	76.5	B	Blank	0	untreated	20150902	1.3	0.5	20.54	1.402	20150902_JanusFITC particle perfusion_short chamber_0p5 dynpcm2001.avi
64739487	3159	175.2142791748047	354.21429443359375	2.6011412143707275	22	18	11	14.5	14.363636363636363	2.3845230997461822	316	4.4390058517456055	5.080545425415039	14.5	B	Blank	0	untreated	20150902	1.3	0.5	20.54	1.402	20150902_JanusFITC particle perfusion_short chamber_0p5 dynpcm2001.avi
64739487	3164	103.35713958740234	355.0714416503906	3.4586293697357178	37	25	10	15.0	16.054054054054053	4.6145829125217386	594	5.868979454040527	6.681523323059082	27.5	B	Blank	0	untreated	20150902	1.3	0.5	20.54	1.402	20150902_JanusFITC particle perfusion_short chamber_0p5 dynpcm2001.avi
64739487	3149	302.5	353.5	3.0029401779174805	26	21	11	16.0	15.884615384615385	3.1904535857523824	413	4.5198588371276855	5.783517360687256	17.5	B	Blank	0	untreated	20150902	1.3	0.5	20.54	1.402	20150902_JanusFITC particle perfusion_short chamber_0p5 dynpcm2001.avi
64739487	3167	64.32608795166016	356.0652160644531	5.263145923614502	81	50	8	22.0	24.679012345679013	12.66649820598877	1999	8.937389373779297	9.826099395751953	66.5	B	Blank	0	untreated	20150902	1.3	0.5	20.54	1.402	20150902_JanusFITC particle perfusion_short chamber_0p5 dynpcm2001.avi
64739487	3166	78.5	355.0	3.4547250270843506	33	25	10	16.0	16.09090909090909	4.5016066920508901	531	4.930258750915527	6.8676605224609375	24.0	B	Blank	0	untreated	20150902	1.3	0.5	20.54	1.402	20150902_JanusFITC particle perfusion_short chamber_0p5 dynpcm2001.avi
64739487	3161	143.5	355.5	4.885718822479248	66	41	9	19.0	21.515151515151516	9.4600314309209796	1420	7.722125053405762	9.671929359436035	53.5	B	Blank	0	untreated	20150902	1.3	0.5	20.54	1.402	20150902_JanusFITC particle perfusion_short chamber_0p5 dynpcm2001.avi
64739487	3153	254.60000610351562	354.6000061035156	3.7872726917266846	43	29	10	18.0	18.255813953488371	5.5409386462643457	785	6.271554470062256	7.380646705627441	32.5	B	Blank	0	untreated	20150902	1.3	0.5	20.54	1.402	20150902_JanusFITC particle perfusion_short chamber_0p5 dynpcm2001.avi
64739487	3162	129.77272033691406	356.2272644042969	5.685266971588135	100	68	7	25.0	29.210000000000001	17.320678393180792	2921	10.554793357849121	11.038040161132812	84.0	B	Blank	0	untreated	20150902	1.3	0.5	20.54	1.402	20150902_JanusFITC particle perfusion_short chamber_0p5 dynpcm2001.avi
64739487	3152	261.0	355.0	4.606299877166748	68	40	8	20.5	21.897058823529413	9.4528858119100523	1489	8.503726959228516	9.120630264282227	55.0	B	Blank	0	untreated	20150902	1.3	0.5	20.54	1.402	20150902_JanusFITC particle perfusion_short chamber_0p5 dynpcm2001.avi
64739487	3163	110.0	355.5	4.74806547164917	65	40	7	19.0	21.384615384615383	9.3012692395960475	1390	8.35241413116455	8.856566429138184	52.0	B	Blank	0	untreated	20150902	1.3	0.5	20.54	1.402	20150902_JanusFITC particle perfusion_short chamber_0p5 dynpcm2001.avi
64739487	3158	188.6923065185547	355.23077392578125	5.165211200714111	79	46	7	21.0	23.341772151898734	11.431564204019363	1844	8.973663330078125	9.555511474609375	64.5	B	Blank	0	untreated	20150902	1.3	0.5	20.54	1.402	20150902_JanusFITC particle perfusion_short chamber_0p5 dynpcm2001.avi
64739487	3156	209.0	355.5	5.570577144622803	90	59	8	23.5	26.655555555555555	14.64783723975895	2399	10.087634086608887	10.432197570800781	75.0	B	Blank	0	untreated	20150902	1.3	0.5	20.54	1.402	20150902_JanusFITC particle perfusion_short chamber_0p5 dynpcm2001.avi
64739487	3140	412.3333435058594	354.3333435058594	4.669851303100586	59	38	11	19.0	21.050847457627118	8.2676082841074834	1242	7.266132354736328	9.046015739440918	47.0	B	Blank	0	untreated	20150902	1.3	0.5	20.54	1.402	20150902_JanusFITC particle perfusion_short chamber_0p5 dynpcm2001.avi
64739487	3141	406.0	354.0	3.7137176990509033	39	26	10	18.0	17.205128205128204	4.9880857392929618	671	5.8356614112854	7.090345859527588	29.0	B	Blank	0	untreated	20150902	1.3	0.5	20.54	1.402	20150902_JanusFITC particle perfusion_short chamber_0p5 dynpcm2001.avi
64739487	3147	326.625	354.0	2.6542491912841797	23	21	11	17.0	16.173913043478262	3.0595847105668144	372	4.649776458740234	5.022037982940674	15.0	B	Blank	0	untreated	20150902	1.3	0.5	20.54	1.402	20150902_JanusFITC particle perfusion_short chamber_0p5 dynpcm2001.avi
64739487	3146	333.5	354.5	4.430197715759277	54	35	9	19.0	20.25925925925926	7.8059454671736166	1094	7.125861644744873	8.488861083984375	42.0	B	Blank	0	untreated	20150902	1.3	0.5	20.54	1.402	20150902_JanusFITC particle perfusion_short chamber_0p5 dynpcm2001.avi
64739487	3145	353.827880859375	355.0737609863281	5.412051200866699	93	61	6	22.0	26.451612903225808	15.037241317169894	2460	10.17839527130127	10.347001075744629	78.0	B	Blank	0	untreated	20150902	1.3	0.5	20.54	1.402	20150902_JanusFITC particle perfusion_short chamber_0p5 dynpcm2001.avi
64739487	3144	367.5	354.5	4.430197715759277	56	36	10	19.5	20.410714285714285	7.6573419150565307	1143	7.4833149909973145	8.640987396240234	44.0	B	Blank	0	untreated	20150902	1.3	0.5	20.54	1.402	20150902_JanusFITC particle perfusion_short chamber_0p5 dynpcm2001.avi
26983562	3192	413.5	168.5	5.871903419494629	97	144	0	30.0	50.432989690721648	52.227477702299815	4892	9.650412559509277	11.244876861572266	81.0	B	Blank	0	untreated	20150902	1.3	0.5	20.54	1.402	20150902_JanusFITC particle perfusion_short chamber_0p5 dynpcm2001.avi
26983562	3191	427.5789489746094	167.7105255126953	6.061222553253174	104	143	1	33.0	54.875	51.822308735643063	5707	10.592619895935059	11.717377662658691	88.0	B	Blank	0	untreated	20150902	1.3	0.5	20.54	1.402	20150902_JanusFITC particle perfusion_short chamber_0p5 dynpcm2001.avi
26983562	3189	497.0	165.5	6.773767471313477	82	142	2	30.0	49.5	45.08291818632776	4059	14.662189483642578	27.112218856811523	65.5	B	Blank	0	untreated	20150902	1.3	0.5	20.54	1.402	20150902_JanusFITC particle perfusion_short chamber_0p5 dynpcm2001.avi
26983562	3190	471.0	164.5	14.502532005310059	312	145	0	26.0	48.096153846153847	47.293244875437857	15006	17.250734329223633	28.17255973815918	271.5	B	Blank	0	untreated	20150902	1.3	0.5	20.54	1.402	20150902_JanusFITC particle perfusion_short chamber_0p5 dynpcm2001.avi
61133250	3197	259.0	177.5	14.056763648986816	289	141	3	34.0	50.733564013840834	45.840572396177862	14662	13.343149185180664	28.331134796142578	255.5	B	Blank	0	untreated	20150902	1.3	0.5	20.54	1.402	20150902_JanusFITC particle perfusion_short chamber_0p5 dynpcm2001.avi
61133250	3201	159.0	171.0	14.346240043640137	375	146	0	31.0	52.157333333333334	48.619549355743274	19559	17.878374099731445	26.624570846557617	337.5	B	Blank	0	untreated	20150902	1.3	0.5	20.54	1.402	20150902_JanusFITC particle perfusion_short chamber_0p5 dynpcm2001.avi
61133250	3196	287.0301208496094	177.5240936279297	13.557847023010254	271	141	0	31.0	50.601476014760145	46.855078424917224	13713	14.755666732788086	26.02233123779297	238.5	B	Blank	0	untreated	20150902	1.3	0.5	20.54	1.402	20150902_JanusFITC particle perfusion_short chamber_0p5 dynpcm2001.avi
61133250	3200	195.0	170.0	12.055840492248535	288	145	1	43.5	59.013888888888886	49.756279072080595	16996	14.55003547668457	24.23185157775879	259.5	B	Blank	0	untreated	20150902	1.3	0.5	20.54	1.402	20150902_JanusFITC particle perfusion_short chamber_0p5 dynpcm2001.avi
61133250	3199	210.5	174.0	13.596389770507812	274	143	0	37.5	56.10948905109489	49.528017409321521	15374	12.615995407104492	27.288270950317383	243.5	B	Blank	0	untreated	20150902	1.3	0.5	20.54	1.402	20150902_JanusFITC particle perfusion_short chamber_0p5 dynpcm2001.avi
61133250	3202	120.71428680419922	171.61904907226562	14.764068603515625	357	147	0	31.0	51.215686274509807	47.852316931717191	18284	18.463796615600586	28.833391189575195	315.5	B	Blank	0	untreated	20150902	1.3	0.5	20.54	1.402	20150902_JanusFITC particle perfusion_short chamber_0p5 dynpcm2001.avi
61133250	3193	383.5	180.0	5.757874965667725	96	143	0	31.5	49.604166666666664	47.50185942997976	4762	10.119172096252441	11.012676239013672	80.5	B	Blank	0	untreated	20150902	1.3	0.5	20.54	1.402	20150902_JanusFITC particle perfusion_short chamber_0p5 dynpcm2001.avi
61133250	3195	301.5	177.5	13.129975318908691	260	142	1	32.0	50.78846153846154	47.041526882949789	13205	15.05862808227539	24.403770446777344	227.0	B	Blank	0	untreated	20150902	1.3	0.5	20.54	1.402	20150902_JanusFITC particle perfusion_short chamber_0p5 dynpcm2001.avi
61133250	3194	351.0447082519531	175.71951293945312	10.796305656433105	244	143	0	32.5	49.475409836065573	46.539285910172211	12072	15.15088176727295	20.964035034179688	216.0	B	Blank	0	untreated	20150902	1.3	0.5	20.54	1.402	20150902_JanusFITC particle perfusion_short chamber_0p5 dynpcm2001.avi
61133250	3192	402.0	180.5	4.74806547164917	35	47	4	15.0	18.37142857142857	10.48014643923238	643	4.51188850402832	9.383516311645508	23.0	B	Blank	0	untreated	20150902	1.3	0.5	20.54	1.402	20150902_JanusFITC particle perfusion_short chamber_0p5 dynpcm2001.avi
61133250	3205	28.5	182.0	10.616996765136719	159	147	0	24.0	43.849056603773583	45.714892867944165	6972	9.998499870300293	20.192358016967773	134.5	B	Blank	0	untreated	20150902	1.3	0.5	20.54	1.402	20150902_JanusFITC particle perfusion_short chamber_0p5 dynpcm2001.avi
61133250	3206	1.0	182.5	4.635000228881836	29	56	5	19.0	24.586206896551722	15.499760268177921	713	10.872358322143555	22.794923782348633	18.5	B	Blank	0	untreated	20150902	1.3	0.5	20.54	1.402	20150902_JanusFITC particle perfusion_short chamber_0p5 dynpcm2001.avi
61133250	3198	245.5	177.5	14.511672973632812	299	141	3	35.0	50.384615384615387	44.606370903566223	15065	13.184171676635742	29.095417022705078	265.5	B	Blank	0	untreated	20150902	1.3	0.5	20.54	1.402	20150902_JanusFITC particle perfusion_short chamber_0p5 dynpcm2001.avi
61133250	3203	83.27638244628906	172.5904541015625	14.351550102233887	303	146	0	22.0	46.016501650165019	47.8909968833498	13943	18.18320083618164	25.86896514892578	262.5	B	Blank	0	untreated	20150902	1.3	0.5	20.54	1.402	20150902_JanusFITC particle perfusion_short chamber_0p5 dynpcm2001.avi
61133250	3204	73.55555725097656	175.44444274902344	6.635801315307617	121	145	0	35.0	57.099173553719005	53.990878470299705	6909	11.075403213500977	12.570049285888672	103.0	B	Blank	0	untreated	20150902	1.3	0.5	20.54	1.402	20150902_JanusFITC particle perfusion_short chamber_0p5 dynpcm2001.avi
75723225	3203	192.5	238.5	9.468160629272461	185	130	4	28.0	39.875675675675673	32.58387435199667	7377	11.949748039245605	18.138612747192383	161.5	B	Blank	0	untreated	20150902	1.3	0.5	20.54	1.402	20150902_JanusFITC particle perfusion_short chamber_0p5 dynpcm2001.avi
75723225	3188	466.0	236.5	9.284294128417969	159	71	4	24.0	28.559748427672957	17.913696385048649	4541	9.905673027038574	21.047109603881836	136.5	B	Blank	0	untreated	20150902	1.3	0.5	20.54	1.402	20150902_JanusFITC particle perfusion_short chamber_0p5 dynpcm2001.avi
75723225	3192	388.5	236.5	9.468160629272461	137	65	5	20.0	24.62043795620438	15.019758950538511	3373	8.919180870056152	20.025869369506836	113.5	B	Blank	0	untreated	20150902	1.3	0.5	20.54	1.402	20150902_JanusFITC particle perfusion_short chamber_0p5 dynpcm2001.avi
75723225	3186	496.0	241.0	3.7137176990509033	39	38	8	20.0	21.384615384615383	8.5022331444047445	834	6.346290588378906	7.303671836853027	28.5	B	Blank	0	untreated	20150902	1.3	0.5	20.54	1.402	20150902_JanusFITC particle perfusion_short chamber_0p5 dynpcm2001.avi
75723225	3195	328.0	237.5	9.675971031188965	186	97	5	32.0	36.301075268817208	23.928560766355609	6752	11.154461860656738	19.624832153320312	163.0	B	Blank	0	untreated	20150902	1.3	0.5	20.54	1.402	20150902_JanusFITC particle perfusion_short chamber_0p5 dynpcm2001.avi
75723225	3193	377.5	237.0	9.397868156433105	145	61	5	20.0	24.089655172413792	14.48990956463976	3493	9.097916603088379	19.138774871826172	122.5	B	Blank	0	untreated	20150902	1.3	0.5	20.54	1.402	20150902_JanusFITC particle perfusion_short chamber_0p5 dynpcm2001.avi
75723225	3199	260.0	238.5	9.675971031188965	155	75	6	24.0	28.438709677419354	18.186518889078517	4408	9.844807624816895	20.53486442565918	132.0	B	Blank	0	untreated	20150902	1.3	0.5	20.54	1.402	20150902_JanusFITC particle perfusion_short chamber_0p5 dynpcm2001.avi
75723225	3187	487.0	236.5	9.284294128417969	135	56	5	21.0	23.755555555555556	13.736928691543216	3207	8.818031311035156	20.858722686767578	112.5	B	Blank	0	untreated	20150902	1.3	0.5	20.54	1.402	20150902_JanusFITC particle perfusion_short chamber_0p5 dynpcm2001.avi
75723225	3196	318.0	237.5	9.675971031188965	184	112	4	30.5	36.418478260869563	26.368910503897787	6701	11.113105773925781	20.505664825439453	160.5	B	Blank	0	untreated	20150902	1.3	0.5	20.54	1.402	20150902_JanusFITC particle perfusion_short chamber_0p5 dynpcm2001.avi
75723225	3201	231.5	239.0	9.620993614196777	193	109	4	33.0	37.202072538860101	26.332776633660597	7180	11.949291229248047	19.569978713989258	169.5	B	Blank	0	untreated	20150902	1.3	0.5	20.54	1.402	20150902_JanusFITC particle perfusion_short chamber_0p5 dynpcm2001.avi
75723225	3190	425.5	237.0	9.397868156433105	173	92	5	26.0	32.098265895953759	22.283165770636568	5553	11.949411392211914	18.7677059173584	149.5	B	Blank	0	untreated	20150902	1.3	0.5	20.54	1.402	20150902_JanusFITC particle perfusion_short chamber_0p5 dynpcm2001.avi
75723225	3194	357.5	237.1666717529297	9.455706596374512	165	82	4	25.0	30.442424242424241	20.010103967488906	5023	10.241280555725098	20.39771842956543	142.0	B	Blank	0	untreated	20150902	1.3	0.5	20.54	1.402	20150902_JanusFITC particle perfusion_short chamber_0p5 dynpcm2001.avi
75723225	3197	299.0	237.23529052734375	9.027643203735352	172	120	5	24.0	36.302325581395351	29.936782138770866	6244	11.533520698547363	18.84961700439453	149.5	B	Blank	0	untreated	20150902	1.3	0.5	20.54	1.402	20150902_JanusFITC particle perfusion_short chamber_0p5 dynpcm2001.avi
75723225	3202	211.4310302734375	238.7413787841797	9.672334671020508	195	119	5	34.0	39.733333333333334	28.412901848508746	7748	11.418951034545898	20.167598724365234	172.0	B	Blank	0	untreated	20150902	1.3	0.5	20.54	1.402	20150902_JanusFITC particle perfusion_short chamber_0p5 dynpcm2001.avi
75723225	3189	445.5	236.8333282470703	9.455697059631348	178	75	3	29.5	31.837078651685392	19.831350064942836	5667	10.640908241271973	20.099834442138672	154.5	B	Blank	0	untreated	20150902	1.3	0.5	20.54	1.402	20150902_JanusFITC particle perfusion_short chamber_0p5 dynpcm2001.avi
75723225	3200	251.5	239.0	9.620993614196777	168	86	5	26.0	31.488095238095237	21.109405513509536	5290	10.974937438964844	19.18918800354004	145.0	B	Blank	0	untreated	20150902	1.3	0.5	20.54	1.402	20150902_JanusFITC particle perfusion_short chamber_0p5 dynpcm2001.avi
75723225	3191	398.0	236.0	8.800323486328125	136	85	5	21.0	29.102941176470587	21.735806529023215	3958	10.244136810302734	17.619604110717773	114.0	B	Blank	0	untreated	20150902	1.3	0.5	20.54	1.402	20150902_JanusFITC particle perfusion_short chamber_0p5 dynpcm2001.avi
75723225	3207	123.0	240.0	9.771437644958496	190	115	4	31.0	38.399999999999999	28.039032943756325	7296	10.984468460083008	21.049564361572266	166.0	B	Blank	0	untreated	20150902	1.3	0.5	20.54	1.402	20150902_JanusFITC particle perfusion_short chamber_0p5 dynpcm2001.avi
75723225	3212	5.0	241.0	9.771437644958496	173	119	4	36.0	42.271676300578036	29.606887889219532	7313	10.714256286621094	20.811481475830078	149.0	B	Blank	0	untreated	20150902	1.3	0.5	20.54	1.402	20150902_JanusFITC particle perfusion_short chamber_0p5 dynpcm2001.avi
75723225	3206	143.5	239.5	9.906222343444824	170	88	4	26.5	31.905882352941177	21.874037003024583	5424	9.806559562683105	21.163232803344727	147.0	B	Blank	0	untreated	20150902	1.3	0.5	20.54	1.402	20150902_JanusFITC particle perfusion_short chamber_0p5 dynpcm2001.avi
75723225	3208	102.5	240.0	9.946301460266113	206	112	4	34.0	40.286407766990294	28.923073560450668	8299	12.031420707702637	20.398256301879883	181.5	B	Blank	0	untreated	20150902	1.3	0.5	20.54	1.402	20150902_JanusFITC particle perfusion_short chamber_0p5 dynpcm2001.avi
75723225	3205	164.0	239.0	9.771437644958496	167	88	4	21.0	28.886227544910181	21.048680150260818	4824	10.507378578186035	19.516849517822266	143.0	B	Blank	0	untreated	20150902	1.3	0.5	20.54	1.402	20150902_JanusFITC particle perfusion_short chamber_0p5 dynpcm2001.avi
75723225	3209	94.0	239.5	10.157387733459473	204	127	4	31.5	39.338235294117645	30.015164612071242	8025	11.891168594360352	20.556020736694336	180.0	B	Blank	0	untreated	20150902	1.3	0.5	20.54	1.402	20150902_JanusFITC particle perfusion_short chamber_0p5 dynpcm2001.avi
75723225	3210	65.0	239.0	9.327047348022461	172	127	4	24.0	38.069767441860463	33.173010428300735	6548	12.133155822753906	17.503522872924805	149.0	B	Blank	0	untreated	20150902	1.3	0.5	20.54	1.402	20150902_JanusFITC particle perfusion_short chamber_0p5 dynpcm2001.avi
75723225	3198	290.0	237.0	8.800323486328125	148	109	4	24.0	35.452702702702702	28.382839900254975	5247	11.030083656311035	17.476356506347656	126.5	B	Blank	0	untreated	20150902	1.3	0.5	20.54	1.402	20150902_JanusFITC particle perfusion_short chamber_0p5 dynpcm2001.avi
75723225	3204	183.0	238.35293579101562	9.141592979431152	172	137	4	25.5	40.029069767441861	34.284111739103253	6885	11.788331985473633	18.419872283935547	149.5	B	Blank	0	untreated	20150902	1.3	0.5	20.54	1.402	20150902_JanusFITC particle perfusion_short chamber_0p5 dynpcm2001.avi
75723225	3211	26.0	241.0	10.144323348999023	178	95	4	27.5	34.09550561797753	24.45833150074899	6069	10.688697814941406	21.00775909423828	154.5	B	Blank	0	untreated	20150902	1.3	0.5	20.54	1.402	20150902_JanusFITC particle perfusion_short chamber_0p5 dynpcm2001.avi
36253638	3220	176.5	79.5	6.222768783569336	111	140	0	31.0	50.027027027027025	47.267965164591871	5553	10.576998710632324	12.093958854675293	94.5	B	Blank	0	untreated	20150902	1.3	0.5	20.54	1.402	20150902_JanusFITC particle perfusion_short chamber_0p5 dynpcm2001.avi
36253638	3226	33.29999923706055	80.5	6.827586650848389	139	141	3	36.0	53.510791366906474	47.491213410190952	7438	12.153791427612305	12.875295639038086	120.5	B	Blank	0	untreated	20150902	1.3	0.5	20.54	1.402	20150902_JanusFITC particle perfusion_short chamber_0p5 dynpcm2001.avi
36253638	3215	306.8865661621094	76.2479019165039	7.19010066986084	147	141	1	38.0	56.346938775510203	48.428311989925191	8283	12.989548683166504	13.396637916564941	127.5	B	Blank	0	untreated	20150902	1.3	0.5	20.54	1.402	20150902_JanusFITC particle perfusion_short chamber_0p5 dynpcm2001.avi
36253638	3216	269.0294189453125	77.02941131591797	6.552646160125732	126	136	2	31.0	46.563492063492063	40.17333397178615	5867	11.446372032165527	12.540997505187988	108.0	B	Blank	0	untreated	20150902	1.3	0.5	20.54	1.402	20150902_JanusFITC particle perfusion_short chamber_0p5 dynpcm2001.avi
36253638	3214	336.241943359375	75.91935729980469	6.726285457611084	138	140	0	38.0	55.905797101449274	49.431388209382284	7715	12.2821683883667	13.17636775970459	119.0	B	Blank	0	untreated	20150902	1.3	0.5	20.54	1.402	20150902_JanusFITC particle perfusion_short chamber_0p5 dynpcm2001.avi
36253638	3223	100.0	79.75	7.028381824493408	148	141	0	38.5	58.972972972972975	52.670950240806746	8728	12.934309005737305	13.435647964477539	128.5	B	Blank	0	untreated	20150902	1.3	0.5	20.54	1.402	20150902_JanusFITC particle perfusion_short chamber_0p5 dynpcm2001.avi
36253638	3225	56.917911529541016	80.276123046875	7.201823711395264	148	143	1	39.5	56.506756756756758	49.075437878789081	8363	12.409748077392578	13.664375305175781	128.5	B	Blank	0	untreated	20150902	1.3	0.5	20.54	1.402	20150902_JanusFITC particle perfusion_short chamber_0p5 dynpcm2001.avi
36253638	3219	217.2123260498047	78.04794311523438	6.737419605255127	128	140	4	34.5	50.2421875	42.201293318035219	6431	11.446199417114258	12.97330379486084	109.5	B	Blank	0	untreated	20150902	1.3	0.5	20.54	1.402	20150902_JanusFITC particle perfusion_short chamber_0p5 dynpcm2001.avi
36253638	3217	257.1764831542969	76.94117736816406	6.77533483505249	138	140	4	34.0	51.079710144927539	43.925012120329079	7049	12.599042892456055	13.029776573181152	119.5	B	Blank	0	untreated	20150902	1.3	0.5	20.54	1.402	20150902_JanusFITC particle perfusion_short chamber_0p5 dynpcm2001.avi
36253638	3222	129.63157653808594	79.78947448730469	6.6769256591796875	134	143	0	40.0	58.57462686567164	51.871738612194363	7849	12.364760398864746	12.584649085998535	115.5	B	Blank	0	untreated	20150902	1.3	0.5	20.54	1.402	20150902_JanusFITC particle perfusion_short chamber_0p5 dynpcm2001.avi
36253638	3218	231.0	77.28571319580078	6.782949447631836	131	140	3	36.0	51.05343511450382	42.052187311311599	6688	12.000819206237793	12.939324378967285	112.5	B	Blank	0	untreated	20150902	1.3	0.5	20.54	1.402	20150902_JanusFITC particle perfusion_short chamber_0p5 dynpcm2001.avi
36253638	3224	84.57920837402344	79.67821502685547	7.032515048980713	148	143	1	42.5	60.331081081081081	52.33486106425665	8929	12.846823692321777	13.272828102111816	129.0	B	Blank	0	untreated	20150902	1.3	0.5	20.54	1.402	20150902_JanusFITC particle perfusion_short chamber_0p5 dynpcm2001.avi
36253638	3221	161.0	79.5	6.027920246124268	91	135	1	26.0	42.857142857142854	40.245284053414643	3900	9.2843599319458	11.481894493103027	76.0	B	Blank	0	untreated	20150902	1.3	0.5	20.54	1.402	20150902_JanusFITC particle perfusion_short chamber_0p5 dynpcm2001.avi
36253638	3213	350.5	75.5	6.714778423309326	131	140	1	39.0	54.083969465648856	48.214697668514354	7085	11.728200912475586	12.890510559082031	112.5	B	Blank	0	untreated	20150902	1.3	0.5	20.54	1.402	20150902_JanusFITC particle perfusion_short chamber_0p5 dynpcm2001.avi
36253638	3227	7.192307472229004	81.0	7.0871686935424805	141	141	1	39.0	53.460992907801419	46.397988115238277	7538	11.941274642944336	13.60934829711914	122.0	B	Blank	0	untreated	20150902	1.3	0.5	20.54	1.402	20150902_JanusFITC particle perfusion_short chamber_0p5 dynpcm2001.avi
36253638	3212	366.4010925292969	75.76373291015625	6.431181907653809	122	140	0	39.5	50.696721311475407	44.168249360205387	6185	11.614058494567871	12.71347427368164	104.5	B	Blank	0	untreated	20150902	1.3	0.5	20.54	1.402	20150902_JanusFITC particle perfusion_short chamber_0p5 dynpcm2001.avi
36253638	3210	455.8442687988281	73.63114929199219	6.495285511016846	118	107	2	32.0	40.381355932203391	31.29843216182827	4765	10.574110984802246	12.360869407653809	100.5	B	Blank	0	untreated	20150902	1.3	0.5	20.54	1.402	20150902_JanusFITC particle perfusion_short chamber_0p5 dynpcm2001.avi
36253638	3209	495.828125	72.5625	6.030862808227539	88	102	4	36.5	42.829545454545453	29.916634773266608	3769	10.868009567260742	11.408876419067383	72.0	B	Blank	0	untreated	20150902	1.3	0.5	20.54	1.402	20150902_JanusFITC particle perfusion_short chamber_0p5 dynpcm2001.avi
36253638	3211	398.5	75.5	5.302249908447266	75	102	3	27.0	36.039999999999999	28.307567892703183	2703	8.41280746459961	10.326441764831543	61.5	B	Blank	0	untreated	20150902	1.3	0.5	20.54	1.402	20150902_JanusFITC particle perfusion_short chamber_0p5 dynpcm2001.avi
83946227	3284	227.5	346.0	6.695000171661377	134	106	5	30.0	39.410447761194028	28.385988946242936	5281	12.339449882507324	12.806618690490723	116.0	B	Blank	0	untreated	20150902	1.3	0.5	20.54	1.402	20150902_JanusFITC particle perfusion_short chamber_0p5 dynpcm2001.avi
83946227	3269	406.3333435058594	345.0833435058594	4.261528015136719	52	33	9	19.0	19.653846153846153	7.0134064349989877	1022	7.028791427612305	8.05888843536377	40.5	B	Blank	0	untreated	20150902	1.3	0.5	20.54	1.402	20150902_JanusFITC particle perfusion_short chamber_0p5 dynpcm2001.avi
83946227	3281	250.2857208251953	345.71429443359375	5.603037357330322	90	61	7	24.5	27.199999999999999	15.361712867457921	2448	9.806153297424316	10.660338401794434	74.5	B	Blank	0	untreated	20150902	1.3	0.5	20.54	1.402	20150902_JanusFITC particle perfusion_short chamber_0p5 dynpcm2001.avi
83946227	3262	483.2894592285156	344.5789489746094	6.061211109161377	117	79	7	26.0	31.982905982905983	20.243383600313749	3742	11.520781517028809	11.858482360839844	100.0	B	Blank	0	untreated	20150902	1.3	0.5	20.54	1.402	20150902_JanusFITC particle perfusion_short chamber_0p5 dynpcm2001.avi
83946227	3277	294.5684814453125	345.6095886230469	6.777475357055664	141	102	4	30.0	38.177304964539005	28.29888193865472	5383	12.28869342803955	12.900325775146484	122.0	B	Blank	0	untreated	20150902	1.3	0.5	20.54	1.402	20150902_JanusFITC particle perfusion_short chamber_0p5 dynpcm2001.avi
83946227	3293	122.88461303710938	346.9615478515625	5.190984725952148	75	52	7	21.0	24.013333333333332	12.542719889331114	1801	8.73205280303955	9.397526741027832	61.0	B	Blank	0	untreated	20150902	1.3	0.5	20.54	1.402	20150902_JanusFITC particle perfusion_short chamber_0p5 dynpcm2001.avi
83946227	3283	233.2640380859375	345.87078857421875	6.730025291442871	141	113	5	31.0	41.822695035460995	30.420290841220488	5897	12.82162094116211	12.99674129486084	122.0	B	Blank	0	untreated	20150902	1.3	0.5	20.54	1.402	20150902_JanusFITC particle perfusion_short chamber_0p5 dynpcm2001.avi
83946227	3274	350.5975646972656	345.3536682128906	6.044032573699951	110	72	7	26.5	30.809090909090909	18.897568604811411	3389	10.664770126342773	11.448369026184082	93.0	B	Blank	0	untreated	20150902	1.3	0.5	20.54	1.402	20150902_JanusFITC particle perfusion_short chamber_0p5 dynpcm2001.avi
83946227	3294	112.42391204833984	346.5652160644531	6.788156032562256	138	109	5	32.0	40.253623188405797	29.211636949156357	5555	12.296655654907227	12.931215286254883	119.5	B	Blank	0	untreated	20150902	1.3	0.5	20.54	1.402	20150902_JanusFITC particle perfusion_short chamber_0p5 dynpcm2001.avi
83946227	3278	288.984375	345.6875	6.204448223114014	120	89	6	28.0	35.325000000000003	23.17835286785207	4239	11.462590217590332	11.794637680053711	102.0	B	Blank	0	untreated	20150902	1.3	0.5	20.54	1.402	20150902_JanusFITC particle perfusion_short chamber_0p5 dynpcm2001.avi
83946227	3291	152.0	347.0	5.25199031829834	78	49	7	21.5	24.012820512820515	12.576426451942446	1873	8.776704788208008	9.576253890991211	64.0	B	Blank	0	untreated	20150902	1.3	0.5	20.54	1.402	20150902_JanusFITC particle perfusion_short chamber_0p5 dynpcm2001.avi
83946227	3289	167.27272033691406	346.6363525390625	6.960010528564453	145	117	4	32.0	41.675862068965515	31.059871607217524	6043	12.715381622314453	13.391519546508789	126.0	B	Blank	0	untreated	20150902	1.3	0.5	20.54	1.402	20150902_JanusFITC particle perfusion_short chamber_0p5 dynpcm2001.avi
83946227	3266	434.0384521484375	344.73077392578125	6.264996528625488	123	83	6	27.0	33.195121951219512	21.673729381680744	4083	11.698079109191895	12.094657897949219	105.5	B	Blank	0	untreated	20150902	1.3	0.5	20.54	1.402	20150902_JanusFITC particle perfusion_short chamber_0p5 dynpcm2001.avi
83946227	3263	473.0	345.0	4.606299877166748	66	38	9	19.0	20.833333333333332	8.8018306176739287	1375	7.9870829582214355	9.156332969665527	53.0	B	Blank	0	untreated	20150902	1.3	0.5	20.54	1.402	20150902_JanusFITC particle perfusion_short chamber_0p5 dynpcm2001.avi
83946227	3271	372.5714416503906	345.0	6.388443946838379	121	80	5	26.0	32.413223140495866	21.162366965010747	3922	11.74771499633789	12.235315322875977	104.0	B	Blank	0	untreated	20150902	1.3	0.5	20.54	1.402	20150902_JanusFITC particle perfusion_short chamber_0p5 dynpcm2001.avi
83946227	3273	361.0714416503906	345.21429443359375	6.746957778930664	137	101	5	30.0	38.992700729927009	27.568758460819758	5342	12.269107818603516	13.098448753356934	118.5	B	Blank	0	untreated	20150902	1.3	0.5	20.54	1.402	20150902_JanusFITC particle perfusion_short chamber_0p5 dynpcm2001.avi
83946227	3282	245.0	345.7916564941406	6.718196868896484	126	89	5	28.5	35.11904761904762	23.836282582377201	4425	11.331209182739258	12.798320770263672	108.0	B	Blank	0	untreated	20150902	1.3	0.5	20.54	1.402	20150902_JanusFITC particle perfusion_short chamber_0p5 dynpcm2001.avi
83946227	3267	428.2272644042969	344.8863525390625	6.701906204223633	135	92	6	29.0	36.274074074074072	25.345736621439954	4897	12.34683609008789	12.685750961303711	116.5	B	Blank	0	untreated	20150902	1.3	0.5	20.54	1.402	20150902_JanusFITC particle perfusion_short chamber_0p5 dynpcm2001.avi
83946227	3287	188.44117736816406	346.8823547363281	4.265452861785889	56	39	8	18.5	21.0	8.8680808038073913	1176	7.710499286651611	8.24416732788086	44.5	B	Blank	0	untreated	20150902	1.3	0.5	20.54	1.402	20150902_JanusFITC particle perfusion_short chamber_0p5 dynpcm2001.avi
83946227	3272	367.0116271972656	345.20928955078125	6.722825050354004	135	98	5	29.0	36.207407407407409	25.918417960492114	4888	12.023110389709473	12.802879333496094	116.5	B	Blank	0	untreated	20150902	1.3	0.5	20.54	1.402	20150902_JanusFITC particle perfusion_short chamber_0p5 dynpcm2001.avi
83946227	3265	444.5	345.0	4.4001617431640625	55	35	8	18.0	19.981818181818181	8.0351294815406646	1099	7.136592864990234	8.53524398803711	43.5	B	Blank	0	untreated	20150902	1.3	0.5	20.54	1.402	20150902_JanusFITC particle perfusion_short chamber_0p5 dynpcm2001.avi
83946227	3268	417.0	345.0	6.26524543762207	118	82	6	27.0	31.923728813559322	21.156862403813935	3767	11.586111068725586	11.62472152709961	101.0	B	Blank	0	untreated	20150902	1.3	0.5	20.54	1.402	20150902_JanusFITC particle perfusion_short chamber_0p5 dynpcm2001.avi
83946227	3279	283.5	345.5	5.871903419494629	95	61	7	24.0	28.336842105263159	15.576372475688462	2692	9.652565956115723	11.276366233825684	79.5	B	Blank	0	untreated	20150902	1.3	0.5	20.54	1.402	20150902_JanusFITC particle perfusion_short chamber_0p5 dynpcm2001.avi
83946227	3285	212.36956787109375	346.89129638671875	4.026070594787598	45	31	10	18.0	18.399999999999999	6.3364904411757061	828	6.225732803344727	7.784823417663574	34.0	B	Blank	0	untreated	20150902	1.3	0.5	20.54	1.402	20150902_JanusFITC particle perfusion_short chamber_0p5 dynpcm2001.avi
83946227	3290	161.5	346.5	6.714777946472168	134	101	5	29.5	37.753731343283583	27.70619753050687	5059	12.17215633392334	12.550918579101562	115.5	B	Blank	0	untreated	20150902	1.3	0.5	20.54	1.402	20150902_JanusFITC particle perfusion_short chamber_0p5 dynpcm2001.avi
83946227	3260	493.9303894042969	344.39874267578125	6.327025890350342	114	84	6	30.0	35.254385964912281	22.26625619572895	4019	11.900511741638184	12.018105506896973	96.0	B	Blank	0	untreated	20150902	1.3	0.5	20.54	1.402	20150902_JanusFITC particle perfusion_short chamber_0p5 dynpcm2001.avi
83946227	3288	172.72222900390625	346.3611145019531	7.064393997192383	147	113	5	32.0	40.918367346938773	30.907038628607346	6015	12.45508861541748	13.280604362487793	127.5	B	Blank	0	untreated	20150902	1.3	0.5	20.54	1.402	20150902_JanusFITC particle perfusion_short chamber_0p5 dynpcm2001.avi
83946227	3261	488.875	344.5	6.39227819442749	123	85	6	29.0	35.50406504065041	22.398233809485685	4367	12.018805503845215	12.61157512664795	105.5	B	Blank	0	untreated	20150902	1.3	0.5	20.54	1.402	20150902_JanusFITC particle perfusion_short chamber_0p5 dynpcm2001.avi
83946227	3296	96.3125	347.0	6.6231207847595215	131	102	5	29.0	37.641221374045799	26.957152516367309	4931	12.095905303955078	12.944168090820312	113.0	B	Blank	0	untreated	20150902	1.3	0.5	20.54	1.402	20150902_JanusFITC particle perfusion_short chamber_0p5 dynpcm2001.avi
83946227	3299	53.14706039428711	346.8529357910156	6.706575870513916	127	89	5	29.0	35.440944881889763	24.42847620096061	4501	11.262532234191895	13.110173225402832	109.0	B	Blank	0	untreated	20150902	1.3	0.5	20.54	1.402	20150902_JanusFITC particle perfusion_short chamber_0p5 dynpcm2001.avi
83946227	3302	31.5	347.5	6.714778423309326	127	98	5	28.0	37.118110236220474	25.832474884019859	4714	11.925080299377441	12.819536209106445	109.0	B	Blank	0	untreated	20150902	1.3	0.5	20.54	1.402	20150902_JanusFITC particle perfusion_short chamber_0p5 dynpcm2001.avi
83946227	3295	101.30899047851562	346.7247314453125	7.015811920166016	143	117	5	33.0	42.370629370629374	31.703097799637856	6059	12.475516319274902	13.24797248840332	123.5	B	Blank	0	untreated	20150902	1.3	0.5	20.54	1.402	20150902_JanusFITC particle perfusion_short chamber_0p5 dynpcm2001.avi
83946227	3300	47.5	347.0	7.154608249664307	144	115	4	31.0	41.027777777777779	30.849532781543154	5908	12.36323070526123	13.858744621276855	125.0	B	Blank	0	untreated	20150902	1.3	0.5	20.54	1.402	20150902_JanusFITC particle perfusion_short chamber_0p5 dynpcm2001.avi
83946227	3301	41.91666793823242	347.1666564941406	7.1013875007629395	147	124	5	33.0	44.653061224489797	33.608925980978491	6564	12.856440544128418	13.433730125427246	127.5	B	Blank	0	untreated	20150902	1.3	0.5	20.54	1.402	20150902_JanusFITC particle perfusion_short chamber_0p5 dynpcm2001.avi
83946227	3297	85.95454406738281	347.31817626953125	4.921481132507324	71	46	6	21.0	23.08450704225352	11.108614191879871	1639	8.665340423583984	9.452690124511719	58.0	B	Blank	0	untreated	20150902	1.3	0.5	20.54	1.402	20150902_JanusFITC particle perfusion_short chamber_0p5 dynpcm2001.avi
46282919	3523	144.5	1.5	5.688360691070557	47	83	6	25.0	31.23404255319149	22.415052660777388	1468	8.07596492767334	11.435134887695312	34.0	B	Blank	0	untreated	20150902	1.3	0.5	20.54	1.402	20150902_JanusFITC particle perfusion_short chamber_0p5 dynpcm2001.avi
46282919	3534	23.5	3.0	5.072161674499512	59	49	7	24.0	25.440677966101696	11.935236517421957	1501	7.8499579429626465	9.800182342529297	46.0	B	Blank	0	untreated	20150902	1.3	0.5	20.54	1.402	20150902_JanusFITC particle perfusion_short chamber_0p5 dynpcm2001.avi
46282919	3526	116.5	2.5	3.0029401779174805	25	24	11	16.0	16.879999999999999	3.5700980378695486	422	5.480486869812012	5.6878533363342285	16.5	B	Blank	0	untreated	20150902	1.3	0.5	20.54	1.402	20150902_JanusFITC particle perfusion_short chamber_0p5 dynpcm2001.avi
46282919	3529	83.5	2.0	5.757874965667725	68	95	6	29.5	37.867647058823529	27.71541533884788	2575	11.14141845703125	11.392568588256836	53.0	B	Blank	0	untreated	20150902	1.3	0.5	20.54	1.402	20150902_JanusFITC particle perfusion_short chamber_0p5 dynpcm2001.avi
46282919	3516	227.0	1.0	5.150000095367432	30	57	7	18.5	24.133333333333333	15.542915499423597	724	7.018921375274658	7.655777454376221	19.0	B	Blank	0	untreated	20150902	1.3	0.5	20.54	1.402	20150902_JanusFITC particle perfusion_short chamber_0p5 dynpcm2001.avi
46282919	3524	139.0	1.5	5.175685882568359	44	74	5	25.0	30.40909090909091	19.324170194836523	1338	8.560188293457031	10.094807624816895	31.5	B	Blank	0	untreated	20150902	1.3	0.5	20.54	1.402	20150902_JanusFITC particle perfusion_short chamber_0p5 dynpcm2001.avi
46282919	3530	69.5	2.5	5.871903419494629	69	96	5	31.0	37.478260869565219	27.53948874713701	2586	10.19217300415039	11.262060165405273	54.0	B	Blank	0	untreated	20150902	1.3	0.5	20.54	1.402	20150902_JanusFITC particle perfusion_short chamber_0p5 dynpcm2001.avi
46282919	3515	240.5	1.0	4.635000228881836	24	48	8	20.5	23.458333333333332	12.665501591155227	563	9.270000457763672	9.270000457763672	14.0	B	Blank	0	untreated	20150902	1.3	0.5	20.54	1.402	20150902_JanusFITC particle perfusion_short chamber_0p5 dynpcm2001.avi
46282919	3528	90.0	2.5	5.376758098602295	61	83	4	31.0	36.049180327868854	24.033055262071386	2199	9.60495662689209	10.342438697814941	47.0	B	Blank	0	untreated	20150902	1.3	0.5	20.54	1.402	20150902_JanusFITC particle perfusion_short chamber_0p5 dynpcm2001.avi
46282919	3517	214.5	1.5	4.6635236740112305	29	52	6	19.0	23.310344827586206	13.633385615076316	676	10.725942611694336	15.374588966369629	18.5	B	Blank	0	untreated	20150902	1.3	0.5	20.54	1.402	20150902_JanusFITC particle perfusion_short chamber_0p5 dynpcm2001.avi
46282919	3519	197.5	1.5	2.62599515914917	16	26	11	17.0	17.5	4.1533119314590374	280	3.674234628677368	5.196152210235596	9.0	B	Blank	0	untreated	20150902	1.3	0.5	20.54	1.402	20150902_JanusFITC particle perfusion_short chamber_0p5 dynpcm2001.avi
46282919	3533	30.31818199157715	3.3181817531585693	4.169184684753418	47	36	7	18.0	19.127659574468087	7.6174967164112362	899	6.737025737762451	8.243544578552246	35.5	B	Blank	0	untreated	20150902	1.3	0.5	20.54	1.402	20150902_JanusFITC particle perfusion_short chamber_0p5 dynpcm2001.avi
46282919	3531	51.0	3.0	4.606299877166748	53	44	7	24.0	24.283018867924529	11.075005615213135	1287	8.004558563232422	9.361276626586914	40.5	B	Blank	0	untreated	20150902	1.3	0.5	20.54	1.402	20150902_JanusFITC particle perfusion_short chamber_0p5 dynpcm2001.avi
46282919	3525	127.5	2.0	4.74806547164917	39	43	7	20.0	22.46153846153846	10.691108584302249	876	7.615176677703857	9.946503639221191	27.5	B	Blank	0	untreated	20150902	1.3	0.5	20.54	1.402	20150902_JanusFITC particle perfusion_short chamber_0p5 dynpcm2001.avi
46282919	3521	171.0	1.0	5.150000095367432	35	54	7	23.0	25.514285714285716	14.15903836236553	893	13.130293846130371	22.560054779052734	23.0	B	Blank	0	untreated	20150902	1.3	0.5	20.54	1.402	20150902_JanusFITC particle perfusion_short chamber_0p5 dynpcm2001.avi
46282919	3514	254.0	1.5	3.132622718811035	14	32	8	17.5	19.071428571428573	7.4590720000574349	267	7.977895736694336	14.929986953735352	6.5	B	Blank	0	untreated	20150902	1.3	0.5	20.54	1.402	20150902_JanusFITC particle perfusion_short chamber_0p5 dynpcm2001.avi
46282919	3532	45.0	3.0	3.7137176990509033	37	29	12	17.0	18.081081081081081	4.9939335001816616	669	5.956679821014404	7.232107162475586	27.0	B	Blank	0	untreated	20150902	1.3	0.5	20.54	1.402	20150902_JanusFITC particle perfusion_short chamber_0p5 dynpcm2001.avi
46282919	3535	5.0	4.5	5.474524974822998	65	96	6	42.0	45.292307692307695	29.600271868254122	2944	8.466586112976074	11.593040466308594	50.5	B	Blank	0	untreated	20150902	1.3	0.5	20.54	1.402	20150902_JanusFITC particle perfusion_short chamber_0p5 dynpcm2001.avi
46282919	3527	97.0	2.5	5.376758098602295	54	63	8	27.5	30.518518518518519	17.093144327197319	1648	8.415102005004883	10.370877265930176	40.5	B	Blank	0	untreated	20150902	1.3	0.5	20.54	1.402	20150902_JanusFITC particle perfusion_short chamber_0p5 dynpcm2001.avi
46282919	3522	157.5	1.0	5.664999961853027	45	79	6	24.0	30.533333333333335	20.997989321731634	1374	11.580873489379883	12.025467872619629	32.0	B	Blank	0	untreated	20150902	1.3	0.5	20.54	1.402	20150902_JanusFITC particle perfusion_short chamber_0p5 dynpcm2001.avi
46282919	3518	208.5	1.5	4.6635236740112305	30	45	6	18.0	20.966666666666665	11.69753060360272	629	5.761975288391113	9.202970504760742	19.5	B	Blank	0	untreated	20150902	1.3	0.5	20.54	1.402	20150902_JanusFITC particle perfusion_short chamber_0p5 dynpcm2001.avi
46282919	3520	184.0	1.5	3.132622718811035	20	27	9	17.5	18.449999999999999	5.1427132916389571	369	5.9168572425842285	6.281559944152832	12.0	B	Blank	0	untreated	20150902	1.3	0.5	20.54	1.402	20150902_JanusFITC particle perfusion_short chamber_0p5 dynpcm2001.avi
46282919	3510	291.0	1.5	3.132622718811035	12	27	10	15.5	17.333333333333332	5.8499762582614157	208	6.26524543762207	6.26524543762207	4.5	B	Blank	0	untreated	20150902	1.3	0.5	20.54	1.402	20150902_JanusFITC particle perfusion_short chamber_0p5 dynpcm2001.avi
8404509	3654	265.80767822265625	359.19232177734375	6.6443023681640625	138	140	4	36.0	49.971014492753625	41.301988236695557	6896	12.481182098388672	13.20210075378418	119.5	B	Blank	0	untreated	20150902	1.3	0.5	20.54	1.402	20150902_JanusFITC particle perfusion_short chamber_0p5 dynpcm2001.avi
8404509	3643	431.4285583496094	358.4571533203125	6.638151168823242	129	119	1	34.0	44.63565891472868	34.506473493214649	5758	12.136178970336914	12.394632339477539	110.0	B	Blank	0	untreated	20150902	1.3	0.5	20.54	1.402	20150902_JanusFITC particle perfusion_short chamber_0p5 dynpcm2001.avi
8404509	3651	318.5	359.0	6.773767471313477	139	140	3	36.0	48.899280575539571	40.572041790153932	6797	12.511631965637207	12.946279525756836	120.5	B	Blank	0	untreated	20150902	1.3	0.5	20.54	1.402	20150902_JanusFITC particle perfusion_short chamber_0p5 dynpcm2001.avi
8404509	3666	70.28504943847656	360.6028137207031	6.928501605987549	145	141	2	38.0	52.46206896551724	44.874233554442945	7607	12.353104591369629	13.252890586853027	126.0	B	Blank	0	untreated	20150902	1.3	0.5	20.54	1.402	20150902_JanusFITC particle perfusion_short chamber_0p5 dynpcm2001.avi
8404509	3648	361.80767822265625	358.80767822265625	6.644272804260254	136	127	3	33.5	45.529411764705884	37.427762025563517	6192	12.330269813537598	12.773117065429688	117.5	B	Blank	0	untreated	20150902	1.3	0.5	20.54	1.402	20150902_JanusFITC particle perfusion_short chamber_0p5 dynpcm2001.avi
8404509	3661	151.5	360.0	7.004757404327393	145	141	4	36.0	50.420689655172417	43.043789886582225	7311	12.442955017089844	13.223410606384277	125.5	B	Blank	0	untreated	20150902	1.3	0.5	20.54	1.402	20150902_JanusFITC particle perfusion_short chamber_0p5 dynpcm2001.avi
8404509	3653	274.5	359.5	6.870956897735596	142	135	4	34.5	47.802816901408448	39.81740709235126	6788	12.542906761169434	12.913553237915039	123.0	B	Blank	0	untreated	20150902	1.3	0.5	20.54	1.402	20150902_JanusFITC particle perfusion_short chamber_0p5 dynpcm2001.avi
8404509	3647	379.4418640136719	358.6976623535156	6.659115791320801	132	126	4	34.0	46.113636363636367	36.462028344831353	6087	12.288660049438477	12.524284362792969	113.5	B	Blank	0	untreated	20150902	1.3	0.5	20.54	1.402	20150902_JanusFITC particle perfusion_short chamber_0p5 dynpcm2001.avi
8404509	3662	143.0	360.0	6.909449577331543	143	140	2	34.0	50.48251748251748	42.105736556969745	7219	12.850427627563477	13.493718147277832	124.0	B	Blank	0	untreated	20150902	1.3	0.5	20.54	1.402	20150902_JanusFITC particle perfusion_short chamber_0p5 dynpcm2001.avi
8404509	3649	335.5	359.0	6.694999694824219	133	132	3	34.0	47.609022556390975	38.241385011738686	6332	12.22661018371582	13.153428077697754	115.0	B	Blank	0	untreated	20150902	1.3	0.5	20.54	1.402	20150902_JanusFITC particle perfusion_short chamber_0p5 dynpcm2001.avi
8404509	3660	169.39654541015625	359.67242431640625	6.809912204742432	144	141	1	37.0	50.583333333333336	42.657306916088068	7284	12.67743968963623	13.533611297607422	125.0	B	Blank	0	untreated	20150902	1.3	0.5	20.54	1.402	20150902_JanusFITC particle perfusion_short chamber_0p5 dynpcm2001.avi
8404509	3658	205.5	359.5	6.870956897735596	146	141	3	35.0	49.342465753424655	42.435840105115261	7204	12.687960624694824	12.937911987304688	127.0	B	Blank	0	untreated	20150902	1.3	0.5	20.54	1.402	20150902_JanusFITC particle perfusion_short chamber_0p5 dynpcm2001.avi
8404509	3641	492.4473571777344	358.09649658203125	6.453917026519775	128	112	5	32.5	41.1875	31.419229283195346	5272	11.902132034301758	12.539072036743164	110.0	B	Blank	0	untreated	20150902	1.3	0.5	20.54	1.402	20150902_JanusFITC particle perfusion_short chamber_0p5 dynpcm2001.avi
8404509	3665	88.69355010986328	360.2742004394531	7.018163204193115	146	141	3	34.5	50.726027397260275	43.991985656783498	7406	12.523006439208984	13.337519645690918	126.5	B	Blank	0	untreated	20150902	1.3	0.5	20.54	1.402	20150902_JanusFITC particle perfusion_short chamber_0p5 dynpcm2001.avi
8404509	3644	423.2742004394531	358.5806579589844	6.6643571853637695	131	126	2	34.0	45.564885496183209	35.679895602113639	5969	12.415804862976074	12.502565383911133	112.5	B	Blank	0	untreated	20150902	1.3	0.5	20.54	1.402	20150902_JanusFITC particle perfusion_short chamber_0p5 dynpcm2001.avi
8404509	3646	397.021728515625	358.6630554199219	6.611367702484131	134	128	4	33.5	45.917910447761194	37.07959339555979	6153	12.339449882507324	12.806618690490723	116.0	B	Blank	0	untreated	20150902	1.3	0.5	20.54	1.402	20150902_JanusFITC particle perfusion_short chamber_0p5 dynpcm2001.avi
8404509	3652	301.2272644042969	359.2272644042969	6.812008380889893	141	140	3	34.0	48.425531914893618	40.580754625729469	6828	12.752533912658691	12.993193626403809	122.0	B	Blank	0	untreated	20150902	1.3	0.5	20.54	1.402	20150902_JanusFITC particle perfusion_short chamber_0p5 dynpcm2001.avi
8404509	3656	239.89784240722656	359.44622802734375	6.813416957855225	140	139	2	35.5	49.292857142857144	40.692487272322936	6901	12.507486343383789	12.910405158996582	121.0	B	Blank	0	untreated	20150902	1.3	0.5	20.54	1.402	20150902_JanusFITC particle perfusion_short chamber_0p5 dynpcm2001.avi
8404509	3663	125.24285888671875	360.3857116699219	6.971189022064209	144	142	4	35.0	52.423611111111114	43.454890381532287	7549	12.741103172302246	13.448612213134766	125.0	B	Blank	0	untreated	20150902	1.3	0.5	20.54	1.402	20150902_JanusFITC particle perfusion_short chamber_0p5 dynpcm2001.avi
8404509	3645	414.5	358.5	6.714778423309326	135	129	4	34.0	45.385185185185186	36.910499396600528	6127	12.202478408813477	12.588601112365723	116.0	B	Blank	0	untreated	20150902	1.3	0.5	20.54	1.402	20150902_JanusFITC particle perfusion_short chamber_0p5 dynpcm2001.avi
8404509	3664	107.0	360.0	6.909450054168701	143	142	4	34.0	52.846153846153847	43.873834962287141	7557	12.850427627563477	13.493718147277832	124.0	B	Blank	0	untreated	20150902	1.3	0.5	20.54	1.402	20150902_JanusFITC particle perfusion_short chamber_0p5 dynpcm2001.avi
8404509	3642	475.0	358.0	6.514292240142822	133	114	4	31.0	40.781954887218042	32.333631632160973	5424	11.926753997802734	12.489261627197266	114.5	B	Blank	0	untreated	20150902	1.3	0.5	20.54	1.402	20150902_JanusFITC particle perfusion_short chamber_0p5 dynpcm2001.avi
8404509	3650	327.2640380859375	358.87078857421875	6.730025291442871	139	137	2	33.0	47.100719424460429	39.493792420710861	6547	12.499563217163086	12.9888916015625	120.0	B	Blank	0	untreated	20150902	1.3	0.5	20.54	1.402	20150902_JanusFITC particle perfusion_short chamber_0p5 dynpcm2001.avi
8404509	3655	248.2433624267578	359.42034912109375	6.896975517272949	142	141	2	35.0	49.408450704225352	41.493959331208252	7016	12.69318962097168	12.85449504852295	123.0	B	Blank	0	untreated	20150902	1.3	0.5	20.54	1.402	20150902_JanusFITC particle perfusion_short chamber_0p5 dynpcm2001.avi
8404509	3659	187.5617218017578	359.5987548828125	6.7866530418396	141	141	3	37.0	50.191489361702125	41.508593469598011	7077	12.355722427368164	12.849540710449219	122.0	B	Blank	0	untreated	20150902	1.3	0.5	20.54	1.402	20150902_JanusFITC particle perfusion_short chamber_0p5 dynpcm2001.avi
8404509	3668	42.80769348144531	360.4230651855469	7.025457859039307	144	141	3	35.5	51.847222222222221	43.732507525937415	7466	12.653611183166504	13.272811889648438	124.5	B	Blank	0	untreated	20150902	1.3	0.5	20.54	1.402	20150902_JanusFITC particle perfusion_short chamber_0p5 dynpcm2001.avi
8404509	3657	222.8000030517578	359.6000061035156	6.847763538360596	142	142	3	37.5	51.316901408450704	42.251155450207555	7287	12.61518669128418	12.982495307922363	123.0	B	Blank	0	untreated	20150902	1.3	0.5	20.54	1.402	20150902_JanusFITC particle perfusion_short chamber_0p5 dynpcm2001.avi
8404509	3667	61.5	360.5	6.870956897735596	147	140	3	35.0	49.938775510204081	43.225909415061807	7341	12.77165412902832	12.9154634475708	128.0	B	Blank	0	untreated	20150902	1.3	0.5	20.54	1.402	20150902_JanusFITC particle perfusion_short chamber_0p5 dynpcm2001.avi
8404509	3670	7.0	361.0	6.909450054168701	142	142	4	36.5	53.464788732394368	44.75892577154832	7592	12.45644760131836	13.588916778564453	123.0	B	Blank	0	untreated	20150902	1.3	0.5	20.54	1.402	20150902_JanusFITC particle perfusion_short chamber_0p5 dynpcm2001.avi
8404509	3669	25.16666603088379	361.0555419921875	7.038553237915039	145	141	3	38.0	53.662068965517243	45.017884674282151	7781	12.833958625793457	13.130502700805664	125.5	B	Blank	0	untreated	20150902	1.3	0.5	20.54	1.402	20150902_JanusFITC particle perfusion_short chamber_0p5 dynpcm2001.avi
85932274	3698	272.3333435058594	37.5	10.901848793029785	270	142	3	52.0	66.488888888888894	51.750307448242786	17952	15.050883293151855	21.473417282104492	242.5	B	Blank	0	untreated	20150902	1.3	0.5	20.54	1.402	20150902_JanusFITC particle perfusion_short chamber_0p5 dynpcm2001.avi
85932274	3709	124.0	39.0	10.75351619720459	261	142	4	53.0	65.762452107279699	51.2802110574289	17164	14.706074714660645	21.46875762939453	233.5	B	Blank	0	untreated	20150902	1.3	0.5	20.54	1.402	20150902_JanusFITC particle perfusion_short chamber_0p5 dynpcm2001.avi
85932274	3701	226.0	36.5	7.004757404327393	91	57	6	19.0	22.890109890109891	12.932156487473216	2083	7.548060417175293	14.55369758605957	74.0	B	Blank	0	untreated	20150902	1.3	0.5	20.54	1.402	20150902_JanusFITC particle perfusion_short chamber_0p5 dynpcm2001.avi
85932274	3686	438.40081787109375	35.09504318237305	10.497523307800293	253	141	3	47.0	62.027667984189726	49.136930812378949	15693	14.349366188049316	20.73847770690918	226.5	B	Blank	0	untreated	20150902	1.3	0.5	20.54	1.402	20150902_JanusFITC particle perfusion_short chamber_0p5 dynpcm2001.avi
85932274	3704	191.3188934326172	38.586612701416016	10.988504409790039	276	142	4	52.0	67.224637681159422	52.495205870264734	18554	14.810723304748535	21.833505630493164	248.5	B	Blank	0	untreated	20150902	1.3	0.5	20.54	1.402	20150902_JanusFITC particle perfusion_short chamber_0p5 dynpcm2001.avi
85932274	3691	370.5	36.0	10.415230751037598	234	141	4	41.0	56.222222222222221	44.403955916614365	13156	14.16390323638916	20.244470596313477	208.0	B	Blank	0	untreated	20150902	1.3	0.5	20.54	1.402	20150902_JanusFITC particle perfusion_short chamber_0p5 dynpcm2001.avi
85932274	3699	259.0	38.0	10.50398063659668	226	141	4	44.0	58.676991150442475	46.195689008631781	13261	13.476584434509277	20.5196533203125	200.0	B	Blank	0	untreated	20150902	1.3	0.5	20.54	1.402	20150902_JanusFITC particle perfusion_short chamber_0p5 dynpcm2001.avi
85932274	3705	177.45689392089844	38.75862121582031	10.1627779006958	229	141	3	43.0	58.938864628820959	47.223760954745345	13497	13.056968688964844	21.249664306640625	203.0	B	Blank	0	untreated	20150902	1.3	0.5	20.54	1.402	20150902_JanusFITC particle perfusion_short chamber_0p5 dynpcm2001.avi
85932274	3690	384.0	35.0	8.493597030639648	135	76	5	23.0	28.140740740740739	17.978655230460028	3799	9.103269577026367	17.604408264160156	114.5	B	Blank	0	untreated	20150902	1.3	0.5	20.54	1.402	20150902_JanusFITC particle perfusion_short chamber_0p5 dynpcm2001.avi
85932274	3703	205.4008331298828	38.09504318237305	10.497525215148926	253	141	4	47.0	63.687747035573125	50.270349428694502	16113	14.548574447631836	21.01845932006836	226.0	B	Blank	0	untreated	20150902	1.3	0.5	20.54	1.402	20150902_JanusFITC particle perfusion_short chamber_0p5 dynpcm2001.avi
85932274	3692	354.0	36.0	10.75351619720459	258	142	4	53.5	65.879844961240309	51.254391953759516	16997	14.448771476745605	21.543691635131836	231.0	B	Blank	0	untreated	20150902	1.3	0.5	20.54	1.402	20150902_JanusFITC particle perfusion_short chamber_0p5 dynpcm2001.avi
85932274	3694	326.0	37.0	8.493597030639648	134	65	7	26.0	28.970149253731343	16.727375140236468	3882	9.750975608825684	16.966259002685547	113.5	B	Blank	0	untreated	20150902	1.3	0.5	20.54	1.402	20150902_JanusFITC particle perfusion_short chamber_0p5 dynpcm2001.avi
85932274	3711	53.0	40.0	10.351371765136719	220	141	4	40.5	53.572727272727271	44.114202844004588	11786	13.414111137390137	19.955522537231445	194.5	B	Blank	0	untreated	20150902	1.3	0.5	20.54	1.402	20150902_JanusFITC particle perfusion_short chamber_0p5 dynpcm2001.avi
85932274	3687	424.0	35.5	10.26130199432373	227	141	5	44.0	55.607929515418505	43.478999220843782	12623	13.093994140625	20.8299617767334	201.5	B	Blank	0	untreated	20150902	1.3	0.5	20.54	1.402	20150902_JanusFITC particle perfusion_short chamber_0p5 dynpcm2001.avi
85932274	3708	139.0	38.5	9.83906078338623	185	124	4	36.0	44.583783783783787	33.179849905281905	8248	11.30225944519043	19.28498649597168	161.5	B	Blank	0	untreated	20150902	1.3	0.5	20.54	1.402	20150902_JanusFITC particle perfusion_short chamber_0p5 dynpcm2001.avi
85932274	3706	170.5	39.0	9.620993614196777	182	110	5	34.0	43.439560439560438	32.348449286408744	7906	11.465191841125488	19.280364990234375	158.5	B	Blank	0	untreated	20150902	1.3	0.5	20.54	1.402	20150902_JanusFITC particle perfusion_short chamber_0p5 dynpcm2001.avi
85932274	3700	244.0	38.125	8.368749618530273	134	62	6	27.0	28.231343283582088	16.260892642744832	3783	9.28027629852295	17.019262313842773	113.5	B	Blank	0	untreated	20150902	1.3	0.5	20.54	1.402	20150902_JanusFITC particle perfusion_short chamber_0p5 dynpcm2001.avi
85932274	3683	472.78570556640625	30.785715103149414	2.6011366844177246	22	22	10	14.5	15.409090909090908	3.5117865294033992	339	4.4390058517456055	5.080545425415039	14.5	B	Blank	0	untreated	20150902	1.3	0.5	20.54	1.402	20150902_JanusFITC particle perfusion_short chamber_0p5 dynpcm2001.avi
85932274	3696	301.0	36.5	8.994088172912598	152	92	5	28.0	34.151315789473685	22.895287916840307	5191	9.452340126037598	19.491601943969727	130.0	B	Blank	0	untreated	20150902	1.3	0.5	20.54	1.402	20150902_JanusFITC particle perfusion_short chamber_0p5 dynpcm2001.avi
85932274	3689	402.5	36.08333206176758	6.286960124969482	69	26	8	17.0	16.536231884057973	4.9828101905957789	1141	6.759448051452637	12.59278678894043	54.0	B	Blank	0	untreated	20150902	1.3	0.5	20.54	1.402	20150902_JanusFITC particle perfusion_short chamber_0p5 dynpcm2001.avi
85932274	3707	153.5	38.5	6.222768783569336	52	25	9	13.0	14.038461538461538	3.8378757067977594	730	5.899080753326416	12.295940399169922	37.5	B	Blank	0	untreated	20150902	1.3	0.5	20.54	1.402	20150902_JanusFITC particle perfusion_short chamber_0p5 dynpcm2001.avi
85932274	3688	409.5	36.0	8.632972717285156	142	63	5	26.5	29.154929577464788	17.310053976143823	4140	9.466399192810059	17.738338470458984	121.0	B	Blank	0	untreated	20150902	1.3	0.5	20.54	1.402	20150902_JanusFITC particle perfusion_short chamber_0p5 dynpcm2001.avi
85932274	3710	109.5	39.5	11.117321968078613	270	143	3	55.5	68.099999999999994	52.631292621053532	18387	14.621434211730957	21.890869140625	242.5	B	Blank	0	untreated	20150902	1.3	0.5	20.54	1.402	20150902_JanusFITC particle perfusion_short chamber_0p5 dynpcm2001.avi
85932274	3702	219.5	37.83333206176758	9.455700874328613	170	108	5	31.0	38.364705882352943	27.79244377156942	6522	10.540882110595703	19.676755905151367	147.5	B	Blank	0	untreated	20150902	1.3	0.5	20.54	1.402	20150902_JanusFITC particle perfusion_short chamber_0p5 dynpcm2001.avi
85932274	3697	279.40081787109375	37.09504318237305	10.497523307800293	259	142	4	53.0	66.370656370656377	51.016403486189645	17190	15.741456031799316	20.82377052307129	231.5	B	Blank	0	untreated	20150902	1.3	0.5	20.54	1.402	20150902_JanusFITC particle perfusion_short chamber_0p5 dynpcm2001.avi
85932274	3693	333.5	37.0	9.620993614196777	183	108	5	36.0	44.153005464480877	32.245787274900131	8080	11.1906099319458	19.41954231262207	160.0	B	Blank	0	untreated	20150902	1.3	0.5	20.54	1.402	20150902_JanusFITC particle perfusion_short chamber_0p5 dynpcm2001.avi
85932274	3684	466.0	33.5	7.79336404800415	110	60	6	21.0	24.581818181818182	14.055333389650167	2704	8.71135139465332	15.061714172363281	91.5	B	Blank	0	untreated	20150902	1.3	0.5	20.54	1.402	20150902_JanusFITC particle perfusion_short chamber_0p5 dynpcm2001.avi
85932274	3695	318.5	37.5	5.871903419494629	61	24	9	16.0	15.573770491803279	3.765499189224093	950	5.917288303375244	12.567102432250977	46.5	B	Blank	0	untreated	20150902	1.3	0.5	20.54	1.402	20150902_JanusFITC particle perfusion_short chamber_0p5 dynpcm2001.avi
85932274	3685	445.0	34.6315803527832	10.132149696350098	235	141	2	50.0	60.165957446808513	46.8708741235383	14139	13.90245246887207	21.08371353149414	209.5	B	Blank	0	untreated	20150902	1.3	0.5	20.54	1.402	20150902_JanusFITC particle perfusion_short chamber_0p5 dynpcm2001.avi
85932274	3715	9.5	41.0	9.620993614196777	180	111	4	37.0	43.983333333333334	32.640886936478914	7917	11.609789848327637	18.824016571044922	156.5	B	Blank	0	untreated	20150902	1.3	0.5	20.54	1.402	20150902_JanusFITC particle perfusion_short chamber_0p5 dynpcm2001.avi
85932274	3714	23.49056625366211	40.54716873168945	10.875328063964844	262	142	2	51.0	66.39312977099236	52.143244702138844	17395	14.575023651123047	21.024551391601562	234.5	B	Blank	0	untreated	20150902	1.3	0.5	20.54	1.402	20150902_JanusFITC particle perfusion_short chamber_0p5 dynpcm2001.avi
85932274	3712	38.5	40.0	10.912654876708984	267	142	3	59.0	69.340823970037448	52.393855066785086	18514	14.814335823059082	22.17278480529785	239.0	B	Blank	0	untreated	20150902	1.3	0.5	20.54	1.402	20150902_JanusFITC particle perfusion_short chamber_0p5 dynpcm2001.avi
85932274	3682	491.0	34.5	8.755000114440918	139	63	5	27.0	29.187050359712231	16.995796494835623	4057	9.67515754699707	17.102075576782227	119.0	B	Blank	0	untreated	20150902	1.3	0.5	20.54	1.402	20150902_JanusFITC particle perfusion_short chamber_0p5 dynpcm2001.avi
85932274	3713	31.082191467285156	40.42465591430664	10.949483871459961	276	141	3	57.0	68.862318840579704	52.883409089636217	19006	15.050137519836426	21.672943115234375	248.5	B	Blank	0	untreated	20150902	1.3	0.5	20.54	1.402	20150902_JanusFITC particle perfusion_short chamber_0p5 dynpcm2001.avi
2402769	3946	198.5294189453125	279.23529052734375	10.16185188293457	250	143	2	46.0	57.456000000000003	44.540409338038202	14364	15.596529960632324	18.860546112060547	223.5	B	Blank	0	untreated	20150902	1.3	0.5	20.54	1.402	20150902_JanusFITC particle perfusion_short chamber_0p5 dynpcm2001.avi
2402769	3935	442.7975158691406	278.4380187988281	11.13058853149414	312	145	0	66.0	67.769230769230774	48.841297961743059	21144	18.248409271240234	21.382802963256836	283.5	B	Blank	0	untreated	20150902	1.3	0.5	20.54	1.402	20150902_JanusFITC particle perfusion_short chamber_0p5 dynpcm2001.avi
2402769	3943	305.5	279.71429443359375	11.332158088684082	322	143	2	67.5	71.065217391304344	51.522763178752925	22883	18.36762237548828	21.214824676513672	293.0	B	Blank	0	untreated	20150902	1.3	0.5	20.54	1.402	20150902_JanusFITC particle perfusion_short chamber_0p5 dynpcm2001.avi
2402769	3958	2.5	280.5	8.890277862548828	100	143	3	45.0	60.68	51.328721004911088	6068	19.149673461914062	38.18943405151367	80.0	B	Blank	0	untreated	20150902	1.3	0.5	20.54	1.402	20150902_JanusFITC particle perfusion_short chamber_0p5 dynpcm2001.avi
2402769	3940	354.1209716796875	279.0806579589844	10.610396385192871	265	142	3	32.0	41.62641509433962	33.851284922762332	11031	17.289533615112305	19.137775421142578	237.5	B	Blank	0	untreated	20150902	1.3	0.5	20.54	1.402	20150902_JanusFITC particle perfusion_short chamber_0p5 dynpcm2001.avi
2402769	3953	95.09040832519531	281.1088562011719	10.632412910461426	258	145	3	33.0	48.70542635658915	43.257728278609036	12566	17.65393829345703	18.92511749267578	230.0	B	Blank	0	untreated	20150902	1.3	0.5	20.54	1.402	20150902_JanusFITC particle perfusion_short chamber_0p5 dynpcm2001.avi
2402769	3945	219.0	280.25	11.000405311584473	274	145	3	32.0	43.423357664233578	36.752520669845275	11898	17.155105590820312	19.72576141357422	246.5	B	Blank	0	untreated	20150902	1.3	0.5	20.54	1.402	20150902_JanusFITC particle perfusion_short chamber_0p5 dynpcm2001.avi
2402769	3939	374.5	279.0	10.616996765136719	250	144	3	27.5	41.552	38.011778385126902	10388	16.342031478881836	19.688274383544922	222.0	B	Blank	0	untreated	20150902	1.3	0.5	20.54	1.402	20150902_JanusFITC particle perfusion_short chamber_0p5 dynpcm2001.avi
2402769	3954	74.26978302001953	281.5827331542969	11.148110389709473	282	145	2	32.0	44.50709219858156	37.861003994342049	12551	16.670072555541992	20.730010986328125	253.5	B	Blank	0	untreated	20150902	1.3	0.5	20.54	1.402	20150902_JanusFITC particle perfusion_short chamber_0p5 dynpcm2001.avi
2402769	3941	344.08795166015625	278.2286376953125	9.967493057250977	249	142	2	40.0	50.666666666666664	40.552080319092816	12616	15.982413291931152	18.650949478149414	222.5	B	Blank	0	untreated	20150902	1.3	0.5	20.54	1.402	20150902_JanusFITC particle perfusion_short chamber_0p5 dynpcm2001.avi
2402769	3952	105.43670654296875	281.1202392578125	10.038654327392578	244	145	3	33.5	54.008196721311478	47.235370864243393	13178	16.320741653442383	19.08207130432129	217.5	B	Blank	0	untreated	20150902	1.3	0.5	20.54	1.402	20150902_JanusFITC particle perfusion_short chamber_0p5 dynpcm2001.avi
2402769	3950	142.5	280.8571472167969	11.289077758789062	330	142	3	66.0	72.557575757575762	53.280828494235536	23944	19.556406021118164	21.21270179748535	300.5	B	Blank	0	untreated	20150902	1.3	0.5	20.54	1.402	20150902_JanusFITC particle perfusion_short chamber_0p5 dynpcm2001.avi
2402769	3933	483.0	276.8611145019531	9.635832786560059	213	141	3	43.0	58.089201877934272	47.706128245047879	12373	13.00575065612793	19.51435661315918	188.5	B	Blank	0	untreated	20150902	1.3	0.5	20.54	1.402	20150902_JanusFITC particle perfusion_short chamber_0p5 dynpcm2001.avi
2402769	3957	8.036332130432129	281.2162780761719	10.977675437927246	290	145	2	84.0	79.92068965517241	53.677105370014935	23177	19.289451599121094	20.77256965637207	261.0	B	Blank	0	untreated	20150902	1.3	0.5	20.54	1.402	20150902_JanusFITC particle perfusion_short chamber_0p5 dynpcm2001.avi
2402769	3936	433.3636474609375	278.6363525390625	11.22269058227539	310	144	4	60.0	66.983870967741936	49.404613842095515	20765	18.511703491210938	21.368877410888672	281.5	B	Blank	0	untreated	20150902	1.3	0.5	20.54	1.402	20150902_JanusFITC particle perfusion_short chamber_0p5 dynpcm2001.avi
2402769	3938	385.3609924316406	278.8587341308594	10.170212745666504	230	142	2	29.5	45.882608695652173	41.428399754735707	10553	16.117761611938477	18.944927215576172	203.0	B	Blank	0	untreated	20150902	1.3	0.5	20.54	1.402	20150902_JanusFITC particle perfusion_short chamber_0p5 dynpcm2001.avi
2402769	3944	287.0	279.70001220703125	11.211865425109863	321	143	3	64.0	70.959501557632393	52.17160975616013	22778	19.559749603271484	20.311491012573242	292.5	B	Blank	0	untreated	20150902	1.3	0.5	20.54	1.402	20150902_JanusFITC particle perfusion_short chamber_0p5 dynpcm2001.avi
2402769	3948	180.5	279.5	10.827254295349121	300	144	2	62.0	69.400000000000006	52.444383239135696	20820	18.03727912902832	19.49954605102539	271.5	B	Blank	0	untreated	20150902	1.3	0.5	20.54	1.402	20150902_JanusFITC particle perfusion_short chamber_0p5 dynpcm2001.avi
2402769	3955	55.0	280.5	10.26130199432373	251	144	0	51.0	59.593625498007967	47.085348877199955	14958	15.03098201751709	19.41806411743164	225.0	B	Blank	0	untreated	20150902	1.3	0.5	20.54	1.402	20150902_JanusFITC particle perfusion_short chamber_0p5 dynpcm2001.avi
2402769	3937	414.5	278.0	9.946301460266113	233	143	3	49.0	63.553648068669531	51.364204039862976	14808	14.327683448791504	19.520015716552734	208.0	B	Blank	0	untreated	20150902	1.3	0.5	20.54	1.402	20150902_JanusFITC particle perfusion_short chamber_0p5 dynpcm2001.avi
2402769	3956	35.925289154052734	280.95977783203125	10.691901206970215	302	144	2	63.0	71.033112582781456	52.903938588033334	21452	18.422895431518555	19.36233901977539	274.0	B	Blank	0	untreated	20150902	1.3	0.5	20.54	1.402	20150902_JanusFITC particle perfusion_short chamber_0p5 dynpcm2001.avi
2402769	3934	452.6639404296875	278.057373046875	11.394352912902832	309	145	3	63.0	66.624595469255667	48.799320021339391	20587	20.18897819519043	20.773792266845703	280.0	B	Blank	0	untreated	20150902	1.3	0.5	20.54	1.402	20150902_JanusFITC particle perfusion_short chamber_0p5 dynpcm2001.avi
2402769	3942	315.9590148925781	278.86065673828125	11.186555862426758	306	143	3	64.0	69.532679738562095	50.997955014831945	21277	19.328102111816406	19.69280242919922	277.5	B	Blank	0	untreated	20150902	1.3	0.5	20.54	1.402	20150902_JanusFITC particle perfusion_short chamber_0p5 dynpcm2001.avi
2402769	3947	191.0	279.368408203125	10.132136344909668	243	143	3	56.0	66.012345679012341	52.376563216129206	16041	14.273395538330078	20.423341751098633	217.0	B	Blank	0	untreated	20150902	1.3	0.5	20.54	1.402	20150902_JanusFITC particle perfusion_short chamber_0p5 dynpcm2001.avi
2402769	3951	124.5	280.5	10.118144989013672	240	143	3	53.5	67.137500000000003	53.231587681407078	16113	14.349405288696289	19.372222900390625	215.0	B	Blank	0	untreated	20150902	1.3	0.5	20.54	1.402	20150902_JanusFITC particle perfusion_short chamber_0p5 dynpcm2001.avi
2402769	3949	161.2979736328125	280.3148193359375	11.658292770385742	339	144	2	67.0	72.21533923303835	53.268875509449842	24481	21.117393493652344	21.808740615844727	309.5	B	Blank	0	untreated	20150902	1.3	0.5	20.54	1.402	20150902_JanusFITC particle perfusion_short chamber_0p5 dynpcm2001.avi
2402769	3932	496.0	280.0	4.606299877166748	49	54	8	26.0	26.326530612244898	13.345316009443911	1290	8.080259323120117	9.686275482177734	36.5	B	Blank	0	untreated	20150902	1.3	0.5	20.54	1.402	20150902_JanusFITC particle perfusion_short chamber_0p5 dynpcm2001.avi
18540651	4100	302.78570556640625	148.2142791748047	4.5173163414001465	61	37	9	19.0	20.278688524590162	7.9776966714504498	1237	8.235920906066895	8.572568893432617	48.5	B	Blank	0	untreated	20150902	1.3	0.5	20.54	1.402	20150902_JanusFITC particle perfusion_short chamber_0p5 dynpcm2001.avi
18540651	4111	133.19158935546875	149.10748291015625	6.683444499969482	135	143	4	34.0	49.207407407407409	42.149134923031873	6643	12.440893173217773	13.146528244018555	117.0	B	Blank	0	untreated	20150902	1.3	0.5	20.54	1.402	20150902_JanusFITC particle perfusion_short chamber_0p5 dynpcm2001.avi
18540651	4103	249.80392456054688	148.0098114013672	6.462937355041504	127	131	4	32.0	43.275590551181104	36.343652234222631	5496	11.853858947753906	12.044275283813477	109.0	B	Blank	0	untreated	20150902	1.3	0.5	20.54	1.402	20150902_JanusFITC particle perfusion_short chamber_0p5 dynpcm2001.avi
18540651	4088	476.1666564941406	145.1666717529297	5.77064847946167	101	89	5	29.0	35.32673267326733	24.395710104499809	3568	10.638079643249512	11.29073715209961	85.0	B	Blank	0	untreated	20150902	1.3	0.5	20.54	1.402	20150902_JanusFITC particle perfusion_short chamber_0p5 dynpcm2001.avi
18540651	4106	209.875	148.875	6.052618980407715	105	83	5	27.0	33.93333333333333	22.664117503715477	3563	10.625463485717773	11.767183303833008	89.0	B	Blank	0	untreated	20150902	1.3	0.5	20.54	1.402	20150902_JanusFITC particle perfusion_short chamber_0p5 dynpcm2001.avi
18540651	4093	403.0	147.0	3.7137176990509033	42	29	11	17.5	18.476190476190474	5.2109687210093547	776	6.697000503540039	6.963592529296875	31.5	B	Blank	0	untreated	20150902	1.3	0.5	20.54	1.402	20150902_JanusFITC particle perfusion_short chamber_0p5 dynpcm2001.avi
18540651	4101	276.28570556640625	148.42857360839844	4.891251087188721	70	48	7	21.0	23.942857142857143	11.940191089982859	1676	8.85742473602295	9.107809066772461	56.5	B	Blank	0	untreated	20150902	1.3	0.5	20.54	1.402	20150902_JanusFITC particle perfusion_short chamber_0p5 dynpcm2001.avi
18540651	4107	194.6999969482422	149.3000030517578	5.022772312164307	76	46	7	20.5	22.592105263157894	11.108528766553233	1717	8.767354011535645	9.7786865234375	62.5	B	Blank	0	untreated	20150902	1.3	0.5	20.54	1.402	20150902_JanusFITC particle perfusion_short chamber_0p5 dynpcm2001.avi
18540651	4092	420.0	147.0	4.606299877166748	64	36	8	19.0	20.3125	8.3326822662333644	1300	8.058008193969727	8.862997055053711	51.5	B	Blank	0	untreated	20150902	1.3	0.5	20.54	1.402	20150902_JanusFITC particle perfusion_short chamber_0p5 dynpcm2001.avi
18540651	4105	217.56930541992188	148.4405975341797	6.648629188537598	128	117	5	32.0	41.21875	32.241989678639563	5276	11.621700286865234	12.589703559875488	110.0	B	Blank	0	untreated	20150902	1.3	0.5	20.54	1.402	20150902_JanusFITC particle perfusion_short chamber_0p5 dynpcm2001.avi
18540651	4094	385.0	147.0	4.606299877166748	68	49	10	21.0	24.323529411764707	11.590362599604527	1654	8.503726959228516	9.120630264282227	55.0	B	Blank	0	untreated	20150902	1.3	0.5	20.54	1.402	20150902_JanusFITC particle perfusion_short chamber_0p5 dynpcm2001.avi
18540651	4096	358.3333435058594	146.6666717529297	6.31211519241333	119	121	5	30.0	42.12605042016807	33.175255186203572	5013	11.478523254394531	12.191108703613281	101.5	B	Blank	0	untreated	20150902	1.3	0.5	20.54	1.402	20150902_JanusFITC particle perfusion_short chamber_0p5 dynpcm2001.avi
18540651	4113	101.5	150.0	6.286375999450684	115	97	3	28.0	36.817391304347829	26.96167412190082	4234	10.968766212463379	12.19955825805664	98.0	B	Blank	0	untreated	20150902	1.3	0.5	20.54	1.402	20150902_JanusFITC particle perfusion_short chamber_0p5 dynpcm2001.avi
18540651	4089	467.5	145.2142791748047	6.106868743896484	113	105	5	30.0	38.309734513274336	28.8689684413484	4329	11.244626998901367	11.675414085388184	96.0	B	Blank	0	untreated	20150902	1.3	0.5	20.54	1.402	20150902_JanusFITC particle perfusion_short chamber_0p5 dynpcm2001.avi
18540651	4110	149.82432556152344	149.6351318359375	6.221768379211426	110	113	4	29.0	40.609090909090909	32.142889912091391	4467	11.046028137207031	11.591235160827637	93.0	B	Blank	0	untreated	20150902	1.3	0.5	20.54	1.402	20150902_JanusFITC particle perfusion_short chamber_0p5 dynpcm2001.avi
18540651	4108	178.1923065185547	149.88461303710938	4.413159370422363	59	37	9	20.0	20.610169491525422	8.3422895470324487	1216	7.616036891937256	8.482988357543945	47.0	B	Blank	0	untreated	20150902	1.3	0.5	20.54	1.402	20150902_JanusFITC particle perfusion_short chamber_0p5 dynpcm2001.avi
18540651	4102	267.0	148.5	5.570577144622803	89	82	6	25.0	31.797752808988765	21.971984089694153	2830	9.709633827209473	10.551572799682617	74.0	B	Blank	0	untreated	20150902	1.3	0.5	20.54	1.402	20150902_JanusFITC particle perfusion_short chamber_0p5 dynpcm2001.avi
18540651	4114	85.73912811279297	150.6521759033203	5.169436931610107	79	47	7	22.0	23.9873417721519	12.117038606004121	1895	8.858135223388672	9.705805778503418	64.5	B	Blank	0	untreated	20150902	1.3	0.5	20.54	1.402	20150902_JanusFITC particle perfusion_short chamber_0p5 dynpcm2001.avi
18540651	4098	326.362060546875	147.01724243164062	6.319930553436279	114	95	5	29.0	36.184210526315788	25.383917338827956	4125	11.036372184753418	11.890706062316895	97.0	B	Blank	0	untreated	20150902	1.3	0.5	20.54	1.402	20150902_JanusFITC particle perfusion_short chamber_0p5 dynpcm2001.avi
18540651	4091	435.0625	145.9375	5.917599678039551	100	73	6	26.5	31.109999999999999	19.445768177163892	3111	10.309126853942871	11.272830963134766	84.0	B	Blank	0	untreated	20150902	1.3	0.5	20.54	1.402	20150902_JanusFITC particle perfusion_short chamber_0p5 dynpcm2001.avi
18540651	4109	159.08824157714844	149.61764526367188	5.622807025909424	89	86	6	25.0	32.157303370786515	22.268483738438274	2862	9.695470809936523	10.458047866821289	74.0	B	Blank	0	untreated	20150902	1.3	0.5	20.54	1.402	20150902_JanusFITC particle perfusion_short chamber_0p5 dynpcm2001.avi
18540651	4090	450.5	145.2142791748047	6.350201606750488	119	98	6	29.0	38.781512605042018	27.867983998951321	4615	11.41024398803711	12.15099811553955	101.5	B	Blank	0	untreated	20150902	1.3	0.5	20.54	1.402	20150902_JanusFITC particle perfusion_short chamber_0p5 dynpcm2001.avi
18540651	4112	116.4000015258789	149.39999389648438	6.747869968414307	140	142	5	35.0	49.535714285714285	41.572554599379231	6935	12.419561386108398	12.93461799621582	121.5	B	Blank	0	untreated	20150902	1.3	0.5	20.54	1.402	20150902_JanusFITC particle perfusion_short chamber_0p5 dynpcm2001.avi
18540651	4104	233.0	148.27777099609375	6.786326885223389	139	135	4	29.0	46.762589928057551	38.821595772562517	6500	12.29819393157959	12.863445281982422	120.0	B	Blank	0	untreated	20150902	1.3	0.5	20.54	1.402	20150902_JanusFITC particle perfusion_short chamber_0p5 dynpcm2001.avi
18540651	4099	311.5	147.8333282470703	5.004904747009277	75	48	7	21.0	23.946666666666665	11.746083981007835	1796	8.444968223571777	10.011637687683105	61.0	B	Blank	0	untreated	20150902	1.3	0.5	20.54	1.402	20150902_JanusFITC particle perfusion_short chamber_0p5 dynpcm2001.avi
18540651	4095	375.6176452636719	147.08824157714844	5.622798442840576	92	81	5	25.0	31.282608695652176	21.408717285335026	2878	9.939924240112305	10.63656234741211	77.0	B	Blank	0	untreated	20150902	1.3	0.5	20.54	1.402	20150902_JanusFITC particle perfusion_short chamber_0p5 dynpcm2001.avi
18540651	4087	493.0	146.0	4.606299877166748	65	51	7	20.0	23.276923076923076	12.167431550353774	1513	8.034895896911621	9.202425956726074	52.5	B	Blank	0	untreated	20150902	1.3	0.5	20.54	1.402	20150902_JanusFITC particle perfusion_short chamber_0p5 dynpcm2001.avi
18540651	4097	334.0	147.0	6.595218181610107	127	121	5	31.0	40.425196850393704	32.003572557721007	5134	11.435219764709473	12.308021545410156	109.0	B	Blank	0	untreated	20150902	1.3	0.5	20.54	1.402	20150902_JanusFITC particle perfusion_short chamber_0p5 dynpcm2001.avi
18540651	4116	60.29999923706055	150.89999389648438	4.842092037200928	70	47	7	21.0	22.857142857142858	11.239326002015948	1600	8.526130676269531	9.60851764678955	56.5	B	Blank	0	untreated	20150902	1.3	0.5	20.54	1.402	20150902_JanusFITC particle perfusion_short chamber_0p5 dynpcm2001.avi
18540651	4119	8.0	150.0	6.909450054168701	140	141	1	31.5	49.185714285714283	42.161862542601511	6886	12.33603572845459	13.171875	121.0	B	Blank	0	untreated	20150902	1.3	0.5	20.54	1.402	20150902_JanusFITC particle perfusion_short chamber_0p5 dynpcm2001.avi
18540651	4117	32.5843391418457	150.03012084960938	6.3618316650390625	123	136	3	34.0	46.056910569105689	38.894123704591934	5665	11.666269302368164	11.914188385009766	105.0	B	Blank	0	untreated	20150902	1.3	0.5	20.54	1.402	20150902_JanusFITC particle perfusion_short chamber_0p5 dynpcm2001.avi
18540651	4118	24.0	150.0	6.514292240142822	135	141	1	35.0	48.718518518518522	42.832602994526184	6577	12.409884452819824	12.551687240600586	116.5	B	Blank	0	untreated	20150902	1.3	0.5	20.54	1.402	20150902_JanusFITC particle perfusion_short chamber_0p5 dynpcm2001.avi
18540651	4115	68.2727279663086	150.90908813476562	4.401905536651611	59	39	7	20.0	21.627118644067796	9.0869590018431268	1276	8.048188209533691	8.070711135864258	47.0	B	Blank	0	untreated	20150902	1.3	0.5	20.54	1.402	20150902_JanusFITC particle perfusion_short chamber_0p5 dynpcm2001.avi
46610793	4140	145.5	312.0	14.16952133178711	304	144	0	47.5	61.138157894736842	49.750237944697496	18586	13.340694427490234	28.822980880737305	271.5	B	Blank	0	untreated	20150902	1.3	0.5	20.54	1.402	20150902_JanusFITC particle perfusion_short chamber_0p5 dynpcm2001.avi
46610793	4135	268.5	311.5	14.066194534301758	231	141	0	22.0	39.043290043290042	36.494533012835852	9019	10.978522300720215	29.742717742919922	197.5	B	Blank	0	untreated	20150902	1.3	0.5	20.54	1.402	20150902_JanusFITC particle perfusion_short chamber_0p5 dynpcm2001.avi
46610793	4145	3.0	306.5	7.004757404327393	82	143	1	36.5	58.365853658536587	51.963052585730217	4786	14.733023643493652	37.2164192199707	65.5	B	Blank	0	untreated	20150902	1.3	0.5	20.54	1.402	20150902_JanusFITC particle perfusion_short chamber_0p5 dynpcm2001.avi
46610793	4130	383.0	311.0	14.009514808654785	288	145	0	43.0	57.489583333333336	48.884926128656147	16557	13.15606689453125	27.028499603271484	256.5	B	Blank	0	untreated	20150902	1.3	0.5	20.54	1.402	20150902_JanusFITC particle perfusion_short chamber_0p5 dynpcm2001.avi
46610793	4144	41.5	312.5	14.364714622497559	246	141	1	21.0	39.882113821138212	39.931424006339121	9811	11.287210464477539	29.566932678222656	211.0	B	Blank	0	untreated	20150902	1.3	0.5	20.54	1.402	20150902_JanusFITC particle perfusion_short chamber_0p5 dynpcm2001.avi
46610793	4131	369.0	311.0	14.009514808654785	285	146	0	44.0	57.270175438596489	47.407386962009539	16322	12.15158462524414	28.229774475097656	254.0	B	Blank	0	untreated	20150902	1.3	0.5	20.54	1.402	20150902_JanusFITC particle perfusion_short chamber_0p5 dynpcm2001.avi
46610793	4129	421.97369384765625	310.65789794921875	13.076150894165039	262	146	0	31.0	52.904580152671755	49.686675318570487	13861	15.269293785095215	24.16781997680664	230.5	B	Blank	0	untreated	20150902	1.3	0.5	20.54	1.402	20150902_JanusFITC particle perfusion_short chamber_0p5 dynpcm2001.avi
46610793	4138	186.5	312.0	13.635348320007324	289	146	0	34.0	56.557093425605537	51.07946546552607	16345	15.173712730407715	25.203805923461914	257.0	B	Blank	0	untreated	20150902	1.3	0.5	20.54	1.402	20150902_JanusFITC particle perfusion_short chamber_0p5 dynpcm2001.avi
46610793	4134	295.5	311.5	13.914533615112305	268	131	0	23.0	38.705223880597018	36.134993204719166	10373	14.848074913024902	26.730262756347656	231.5	B	Blank	0	untreated	20150902	1.3	0.5	20.54	1.402	20150902_JanusFITC particle perfusion_short chamber_0p5 dynpcm2001.avi
46610793	4141	100.0	312.5	13.943096160888672	291	142	1	39.0	54.323024054982817	46.367041401324457	15808	14.004068374633789	27.60984992980957	258.5	B	Blank	0	untreated	20150902	1.3	0.5	20.54	1.402	20150902_JanusFITC particle perfusion_short chamber_0p5 dynpcm2001.avi
46610793	4143	56.5	312.5	14.141416549682617	261	141	0	26.0	41.417624521072796	40.066968792595624	10810	13.442549705505371	27.5112361907959	224.0	B	Blank	0	untreated	20150902	1.3	0.5	20.54	1.402	20150902_JanusFITC particle perfusion_short chamber_0p5 dynpcm2001.avi
46610793	4137	201.0	312.0	13.741913795471191	270	145	2	32.5	55.414814814814818	51.02887856094749	14962	14.706428527832031	27.33279800415039	238.5	B	Blank	0	untreated	20150902	1.3	0.5	20.54	1.402	20150902_JanusFITC particle perfusion_short chamber_0p5 dynpcm2001.avi
46610793	4132	340.0	311.0	13.818900108337402	281	144	1	41.0	52.590747330960852	43.655963950066059	14778	12.61352252960205	27.612497329711914	249.0	B	Blank	0	untreated	20150902	1.3	0.5	20.54	1.402	20150902_JanusFITC particle perfusion_short chamber_0p5 dynpcm2001.avi
46610793	4142	85.5	312.5	13.914533615112305	287	143	1	32.0	47.724738675958186	43.099967030529797	13697	14.371399879455566	27.561357498168945	253.0	B	Blank	0	untreated	20150902	1.3	0.5	20.54	1.402	20150902_JanusFITC particle perfusion_short chamber_0p5 dynpcm2001.avi
46610793	4133	325.7021789550781	310.9153137207031	13.590813636779785	280	142	1	36.5	47.892857142857146	40.809259528510253	13410	14.254714965820312	26.914173126220703	247.0	B	Blank	0	untreated	20150902	1.3	0.5	20.54	1.402	20150902_JanusFITC particle perfusion_short chamber_0p5 dynpcm2001.avi
46610793	4139	172.5	312.0	13.635348320007324	298	144	2	37.0	58.570469798657719	50.63473024012962	17454	15.24886703491211	25.759004592895508	265.5	B	Blank	0	untreated	20150902	1.3	0.5	20.54	1.402	20150902_JanusFITC particle perfusion_short chamber_0p5 dynpcm2001.avi
46610793	4127	464.0	310.5	13.360255241394043	233	141	0	27.0	40.476394849785407	37.694167999386622	9431	12.3463773727417	25.642566680908203	202.0	B	Blank	0	untreated	20150902	1.3	0.5	20.54	1.402	20150902_JanusFITC particle perfusion_short chamber_0p5 dynpcm2001.avi
46610793	4136	242.0	312.0	13.818900108337402	245	144	1	29.0	45.004081632653062	39.853455841670112	11026	10.977688789367676	28.8322696685791	214.0	B	Blank	0	untreated	20150902	1.3	0.5	20.54	1.402	20150902_JanusFITC particle perfusion_short chamber_0p5 dynpcm2001.avi
46610793	4128	451.0	310.5	12.916133880615234	232	143	0	25.0	45.853448275862071	44.341883817934324	10638	11.937220573425293	25.0985050201416	201.0	B	Blank	0	untreated	20150902	1.3	0.5	20.54	1.402	20150902_JanusFITC particle perfusion_short chamber_0p5 dynpcm2001.avi
46610793	4126	476.5	310.5	13.60614013671875	224	141	0	26.0	37.071428571428569	32.827665348679581	8304	10.774906158447266	28.154056549072266	193.0	B	Blank	0	untreated	20150902	1.3	0.5	20.54	1.402	20150902_JanusFITC particle perfusion_short chamber_0p5 dynpcm2001.avi
60726011	4295	313.68603515625	367.43023681640625	6.369139671325684	121	141	4	35.0	52.239669421487605	44.379845174830869	6321	12.034366607666016	12.091711044311523	103.5	B	Blank	0	untreated	20150902	1.3	0.5	20.54	1.402	20150902_JanusFITC particle perfusion_short chamber_0p5 dynpcm2001.avi
60726011	4301	154.1521759033203	367.7173767089844	6.579003810882568	131	145	0	34.0	53.793893129770993	49.040521888878985	7047	11.924391746520996	12.474406242370605	113.0	B	Blank	0	untreated	20150902	1.3	0.5	20.54	1.402	20150902_JanusFITC particle perfusion_short chamber_0p5 dynpcm2001.avi
60726011	4297	271.68603515625	367.43023681640625	6.369139671325684	121	142	2	33.0	54.239669421487605	48.805910899538532	6563	12.034366607666016	12.091711044311523	103.5	B	Blank	0	untreated	20150902	1.3	0.5	20.54	1.402	20150902_JanusFITC particle perfusion_short chamber_0p5 dynpcm2001.avi
60726011	4290	435.5	367.0	6.027920246124268	112	139	2	34.0	48.964285714285715	43.752944507326859	5484	11.227468490600586	11.560133934020996	95.0	B	Blank	0	untreated	20150902	1.3	0.5	20.54	1.402	20150902_JanusFITC particle perfusion_short chamber_0p5 dynpcm2001.avi
60726011	4302	127.5	368.5	6.714778423309326	133	142	1	35.0	52.774436090225564	47.697924253215298	7019	11.884295463562012	12.631917953491211	114.5	B	Blank	0	untreated	20150902	1.3	0.5	20.54	1.402	20150902_JanusFITC particle perfusion_short chamber_0p5 dynpcm2001.avi
60726011	4291	406.8414611816406	367.30487060546875	6.16500186920166	117	142	1	32.0	49.931623931623932	45.006310382944342	5842	11.43173599243164	11.547423362731934	99.5	B	Blank	0	untreated	20150902	1.3	0.5	20.54	1.402	20150902_JanusFITC particle perfusion_short chamber_0p5 dynpcm2001.avi
60726011	4299	211.75	368.0	6.228094100952148	119	144	0	36.0	55.352941176470587	49.89326224451456	6587	11.434893608093262	11.930667877197266	101.5	B	Blank	0	untreated	20150902	1.3	0.5	20.54	1.402	20150902_JanusFITC particle perfusion_short chamber_0p5 dynpcm2001.avi
60726011	4300	182.61111450195312	367.90740966796875	6.3068623542785645	123	141	0	32.0	54.544715447154474	49.230377962696203	6709	11.666269302368164	11.914188385009766	105.0	B	Blank	0	untreated	20150902	1.3	0.5	20.54	1.402	20150902_JanusFITC particle perfusion_short chamber_0p5 dynpcm2001.avi
60726011	4294	339.43023681640625	367.31396484375	6.369139671325684	121	141	4	35.0	52.256198347107436	43.268626414856605	6323	12.034366607666016	12.091711044311523	103.5	B	Blank	0	untreated	20150902	1.3	0.5	20.54	1.402	20150902_JanusFITC particle perfusion_short chamber_0p5 dynpcm2001.avi
60726011	4292	378.38134765625	367.00848388671875	6.350181579589844	124	141	2	32.0	50.12096774193548	45.842576481021609	6215	11.755537033081055	12.113930702209473	106.0	B	Blank	0	untreated	20150902	1.3	0.5	20.54	1.402	20150902_JanusFITC particle perfusion_short chamber_0p5 dynpcm2001.avi
60726011	4296	286.13043212890625	367.2608642578125	6.3054423332214355	120	141	3	36.0	53.799999999999997	47.16700824375728	6456	11.457392692565918	12.080863952636719	102.0	B	Blank	0	untreated	20150902	1.3	0.5	20.54	1.402	20150902_JanusFITC particle perfusion_short chamber_0p5 dynpcm2001.avi
60726011	4293	364.5	367.0	6.3701982498168945	125	141	2	31.0	50.304000000000002	45.341058479043035	6288	11.876697540283203	12.024126052856445	107.0	B	Blank	0	untreated	20150902	1.3	0.5	20.54	1.402	20150902_JanusFITC particle perfusion_short chamber_0p5 dynpcm2001.avi
60726011	4298	242.0696258544922	367.39874267578125	6.327036380767822	119	141	1	33.0	55.184873949579831	49.973768982623774	6567	11.41024398803711	12.15099811553955	101.5	B	Blank	0	untreated	20150902	1.3	0.5	20.54	1.402	20150902_JanusFITC particle perfusion_short chamber_0p5 dynpcm2001.avi
60726011	4288	494.1712341308594	366.8013610839844	6.095978260040283	102	127	0	42.0	48.637254901960787	38.570228592022985	4961	10.702326774597168	11.54981803894043	85.0	B	Blank	0	untreated	20150902	1.3	0.5	20.54	1.402	20150902_JanusFITC particle perfusion_short chamber_0p5 dynpcm2001.avi
60726011	4303	114.69000244140625	368.1400146484375	6.559381008148193	131	141	2	34.0	53.12977099236641	47.191084186158655	6960	12.138047218322754	12.230447769165039	113.0	B	Blank	0	untreated	20150902	1.3	0.5	20.54	1.402	20150902_JanusFITC particle perfusion_short chamber_0p5 dynpcm2001.avi
60726011	4289	465.8333435058594	366.8333435058594	6.069328784942627	110	129	3	34.0	48.918181818181822	41.829335469083446	5381	11.072263717651367	11.65694808959961	93.0	B	Blank	0	untreated	20150902	1.3	0.5	20.54	1.402	20150902_JanusFITC particle perfusion_short chamber_0p5 dynpcm2001.avi
60726011	4304	13.5	369.0	6.286375999450684	119	145	0	37.0	56.899159663865547	52.150621379022951	6771	11.44409465789795	12.126697540283203	101.5	B	Blank	0	untreated	20150902	1.3	0.5	20.54	1.402	20150902_JanusFITC particle perfusion_short chamber_0p5 dynpcm2001.avi
41033914	4303	389.0	144.5	10.26130199432373	236	142	4	50.5	63.826271186440678	50.173000585881489	15063	14.035052299499512	20.94997215270996	210.0	B	Blank	0	untreated	20150902	1.3	0.5	20.54	1.402	20150902_JanusFITC particle perfusion_short chamber_0p5 dynpcm2001.avi
41033914	4321	81.5	147.5	10.924799919128418	267	145	2	51.0	68.007490636704119	53.306195753290375	18158	15.225970268249512	20.995389938354492	239.5	B	Blank	0	untreated	20150902	1.3	0.5	20.54	1.402	20150902_JanusFITC particle perfusion_short chamber_0p5 dynpcm2001.avi
41033914	4315	171.0	147.0	10.75351619720459	262	143	3	50.0	66.061068702290072	52.553317996541963	17308	14.575559616088867	21.626522064208984	235.0	B	Blank	0	untreated	20150902	1.3	0.5	20.54	1.402	20150902_JanusFITC particle perfusion_short chamber_0p5 dynpcm2001.avi
41033914	4319	122.5	147.5	9.906222343444824	195	132	5	31.0	39.846153846153847	31.42621677185651	7770	11.693392753601074	19.869367599487305	170.5	B	Blank	0	untreated	20150902	1.3	0.5	20.54	1.402	20150902_JanusFITC particle perfusion_short chamber_0p5 dynpcm2001.avi
41033914	4326	14.702531814575195	148.31011962890625	9.985264778137207	203	141	2	35.0	44.945812807881772	36.301311837013706	9124	11.726592063903809	20.397567749023438	178.0	B	Blank	0	untreated	20150902	1.3	0.5	20.54	1.402	20150902_JanusFITC particle perfusion_short chamber_0p5 dynpcm2001.avi
41033914	4300	429.6456298828125	144.373779296875	9.045225143432617	157	71	4	22.0	27.904458598726116	17.837476985729758	4381	10.030316352844238	19.448078155517578	134.0	B	Blank	0	untreated	20150902	1.3	0.5	20.54	1.402	20150902_JanusFITC particle perfusion_short chamber_0p5 dynpcm2001.avi
41033914	4314	195.0	146.77499389648438	10.531744003295898	244	144	3	55.0	65.254098360655732	51.202436781697884	15922	13.958573341369629	21.25160026550293	217.5	B	Blank	0	untreated	20150902	1.3	0.5	20.54	1.402	20150902_JanusFITC particle perfusion_short chamber_0p5 dynpcm2001.avi
41033914	4325	33.0	148.5	9.83906078338623	184	90	4	26.0	32.864130434782609	22.847747874561041	6047	11.410706520080566	19.61471176147461	160.0	B	Blank	0	untreated	20150902	1.3	0.5	20.54	1.402	20150902_JanusFITC particle perfusion_short chamber_0p5 dynpcm2001.avi
41033914	4317	155.0	147.0	10.75351619720459	241	142	3	42.0	58.136929460580916	47.535463124620989	14011	13.054366111755371	21.883769989013672	215.0	B	Blank	0	untreated	20150902	1.3	0.5	20.54	1.402	20150902_JanusFITC particle perfusion_short chamber_0p5 dynpcm2001.avi
41033914	4312	220.0	146.5	9.999491691589355	197	130	5	32.0	40.903553299492387	31.715035707249861	8058	11.393350601196289	19.968473434448242	172.5	B	Blank	0	untreated	20150902	1.3	0.5	20.54	1.402	20150902_JanusFITC particle perfusion_short chamber_0p5 dynpcm2001.avi
41033914	4316	163.12411499023438	147.13121032714844	10.662031173706055	256	141	3	48.0	63.30078125	50.851109249353136	16205	13.99924373626709	21.640756607055664	229.0	B	Blank	0	untreated	20150902	1.3	0.5	20.54	1.402	20150902_JanusFITC particle perfusion_short chamber_0p5 dynpcm2001.avi
41033914	4305	316.0	145.5	9.999491691589355	198	128	5	35.0	41.388888888888886	31.257892381591716	8195	11.328266143798828	20.23505973815918	173.5	B	Blank	0	untreated	20150902	1.3	0.5	20.54	1.402	20150902_JanusFITC particle perfusion_short chamber_0p5 dynpcm2001.avi
41033914	4296	486.5	143.5	10.118144989013672	230	142	5	47.5	59.617391304347827	46.556853062763508	13712	14.019499778747559	20.142168045043945	204.5	B	Blank	0	untreated	20150902	1.3	0.5	20.54	1.402	20150902_JanusFITC particle perfusion_short chamber_0p5 dynpcm2001.avi
41033914	4298	461.6649475097656	143.67526245117188	9.98902702331543	220	127	5	42.5	50.422727272727272	37.266953821146132	11093	12.8623046875	20.443050384521484	194.5	B	Blank	0	untreated	20150902	1.3	0.5	20.54	1.402	20150902_JanusFITC particle perfusion_short chamber_0p5 dynpcm2001.avi
41033914	4322	71.5	147.5	10.827255249023438	261	143	1	55.0	68.114942528735625	52.711989509252213	17778	14.650461196899414	21.135942459106445	234.0	B	Blank	0	untreated	20150902	1.3	0.5	20.54	1.402	20150902_JanusFITC particle perfusion_short chamber_0p5 dynpcm2001.avi
41033914	4324	48.568626403808594	148.1568603515625	10.477947235107422	224	141	2	44.0	54.674107142857146	43.61372704439286	12247	12.10538101196289	21.269189834594727	198.5	B	Blank	0	untreated	20150902	1.3	0.5	20.54	1.402	20150902_JanusFITC particle perfusion_short chamber_0p5 dynpcm2001.avi
41033914	4302	396.48260498046875	144.39564514160156	10.0096435546875	226	141	2	45.5	57.504424778761063	45.653005192168905	12996	13.143969535827637	20.77208709716797	200.5	B	Blank	0	untreated	20150902	1.3	0.5	20.54	1.402	20150902_JanusFITC particle perfusion_short chamber_0p5 dynpcm2001.avi
41033914	4320	106.0	147.5	10.26130199432373	226	142	4	41.0	55.725663716814161	44.349326857361348	12594	12.939020156860352	21.372949600219727	200.0	B	Blank	0	untreated	20150902	1.3	0.5	20.54	1.402	20150902_JanusFITC particle perfusion_short chamber_0p5 dynpcm2001.avi
41033914	4304	333.0	145.22222900390625	9.554574966430664	167	77	6	22.0	28.940119760479043	18.712671616516264	4833	10.237752914428711	21.37808609008789	143.5	B	Blank	0	untreated	20150902	1.3	0.5	20.54	1.402	20150902_JanusFITC particle perfusion_short chamber_0p5 dynpcm2001.avi
41033914	4299	445.5	144.0	9.620993614196777	178	89	6	32.0	35.5	22.115948284876364	6319	10.525955200195312	20.471729278564453	154.0	B	Blank	0	untreated	20150902	1.3	0.5	20.54	1.402	20150902_JanusFITC particle perfusion_short chamber_0p5 dynpcm2001.avi
41033914	4323	65.0	148.0	10.75351619720459	255	144	1	55.0	66.231372549019611	51.281818397128916	16889	14.067973136901855	21.67061424255371	228.5	B	Blank	0	untreated	20150902	1.3	0.5	20.54	1.402	20150902_JanusFITC particle perfusion_short chamber_0p5 dynpcm2001.avi
41033914	4318	131.0	147.5	9.83906078338623	183	103	5	26.0	33.617486338797811	24.497487776151853	6152	10.505634307861328	20.28557586669922	159.0	B	Blank	0	untreated	20150902	1.3	0.5	20.54	1.402	20150902_JanusFITC particle perfusion_short chamber_0p5 dynpcm2001.avi
41033914	4313	211.19403076171875	146.35821533203125	10.184925079345703	216	141	4	39.5	49.208333333333336	39.057864539774911	10629	12.141730308532715	21.544193267822266	190.5	B	Blank	0	untreated	20150902	1.3	0.5	20.54	1.402	20150902_JanusFITC particle perfusion_short chamber_0p5 dynpcm2001.avi
41033914	4327	1.0	148.0	9.270000457763672	76	142	3	31.0	43.0	38.662167009813828	3268	15.577644348144531	29.88440704345703	56.0	B	Blank	0	untreated	20150902	1.3	0.5	20.54	1.402	20150902_JanusFITC particle perfusion_short chamber_0p5 dynpcm2001.avi
41033914	4297	478.0	143.5	10.26130199432373	234	141	4	45.0	57.764957264957268	45.904586695656313	13517	13.580443382263184	20.745737075805664	208.0	B	Blank	0	untreated	20150902	1.3	0.5	20.54	1.402	20150902_JanusFITC particle perfusion_short chamber_0p5 dynpcm2001.avi
41033914	4311	237.0	146.5	9.83906078338623	186	83	5	25.0	30.731182795698924	20.350234357027446	5716	11.730841636657715	19.664886474609375	161.5	B	Blank	0	untreated	20150902	1.3	0.5	20.54	1.402	20150902_JanusFITC particle perfusion_short chamber_0p5 dynpcm2001.avi
41033914	4301	412.0	144.5	9.999491691589355	195	118	4	34.0	40.625641025641023	30.152575413656891	7922	11.321281433105469	20.2679386138916	171.0	B	Blank	0	untreated	20150902	1.3	0.5	20.54	1.402	20150902_JanusFITC particle perfusion_short chamber_0p5 dynpcm2001.avi
41033914	4308	283.0	145.5	10.8149995803833	256	142	3	47.5	65.2890625	51.991683881858393	16714	14.8003568649292	20.73383140563965	229.0	B	Blank	0	untreated	20150902	1.3	0.5	20.54	1.402	20150902_JanusFITC particle perfusion_short chamber_0p5 dynpcm2001.avi
41033914	4310	252.0	146.0	10.50398063659668	223	141	5	40.0	52.385650224215247	41.402694507357701	11682	12.348064422607422	20.90509796142578	197.5	B	Blank	0	untreated	20150902	1.3	0.5	20.54	1.402	20150902_JanusFITC particle perfusion_short chamber_0p5 dynpcm2001.avi
41033914	4306	308.0	145.5	10.26130199432373	215	141	5	35.0	49.051162790697674	38.629091170961175	10546	12.245325088500977	21.86225700378418	190.0	B	Blank	0	untreated	20150902	1.3	0.5	20.54	1.402	20150902_JanusFITC particle perfusion_short chamber_0p5 dynpcm2001.avi
41033914	4309	268.5	146.0	10.616996765136719	250	142	3	50.5	63.363999999999997	49.996394910033253	15841	13.752008438110352	21.674976348876953	223.5	B	Blank	0	untreated	20150902	1.3	0.5	20.54	1.402	20150902_JanusFITC particle perfusion_short chamber_0p5 dynpcm2001.avi
41033914	4307	300.19403076171875	145.35821533203125	10.184925079345703	230	141	4	42.5	58.408695652173911	45.772954925878473	13434	13.280204772949219	21.024795532226562	204.0	B	Blank	0	untreated	20150902	1.3	0.5	20.54	1.402	20150902_JanusFITC particle perfusion_short chamber_0p5 dynpcm2001.avi
33561246	4399	84.67646789550781	279.3823547363281	2.7847559452056885	26	24	10	14.0	15.538461538461538	4.0689326632117515	404	4.892848014831543	5.6227803230285645	18.5	B	Blank	0	untreated	20150902	1.3	0.5	20.54	1.402	20150902_JanusFITC particle perfusion_short chamber_0p5 dynpcm2001.avi
33561246	4382	294.5	277.5	6.714778423309326	136	89	6	28.5	34.779411764705884	23.811357638638661	4730	12.348305702209473	12.491426467895508	117.0	B	Blank	0	untreated	20150902	1.3	0.5	20.54	1.402	20150902_JanusFITC particle perfusion_short chamber_0p5 dynpcm2001.avi
33561246	4390	204.64706420898438	278.1764831542969	6.233534812927246	117	81	6	28.0	32.606837606837608	21.079806541935419	3815	11.722126007080078	11.839034080505371	100.5	B	Blank	0	untreated	20150902	1.3	0.5	20.54	1.402	20150902_JanusFITC particle perfusion_short chamber_0p5 dynpcm2001.avi
33561246	4384	278.0	277.0	5.150000095367432	75	47	8	20.0	23.440000000000001	11.26912004846282	1758	8.378747940063477	9.749773025512695	61.0	B	Blank	0	untreated	20150902	1.3	0.5	20.54	1.402	20150902_JanusFITC particle perfusion_short chamber_0p5 dynpcm2001.avi
33561246	4375	376.0416564941406	276.9791564941406	6.548314571380615	130	86	7	26.5	33.384615384615387	22.28327576228919	4340	11.834113121032715	12.388181686401367	111.5	B	Blank	0	untreated	20150902	1.3	0.5	20.54	1.402	20150902_JanusFITC particle perfusion_short chamber_0p5 dynpcm2001.avi
33561246	4402	53.625	280.1875	6.826481819152832	139	107	6	32.0	38.798561151079134	27.770949019443048	5393	12.472782135009766	12.811274528503418	120.0	B	Blank	0	untreated	20150902	1.3	0.5	20.54	1.402	20150902_JanusFITC particle perfusion_short chamber_0p5 dynpcm2001.avi
33561246	4391	192.1666717529297	278.1666564941406	3.4759862422943115	38	25	9	16.0	16.289473684210527	4.3824283987716344	619	5.8607001304626465	6.955270767211914	28.5	B	Blank	0	untreated	20150902	1.3	0.5	20.54	1.402	20150902_JanusFITC particle perfusion_short chamber_0p5 dynpcm2001.avi
33561246	4376	363.39654541015625	276.7758483886719	6.440906524658203	123	79	6	26.0	32.68292682926829	20.886576026250381	4020	11.961315155029297	12.25403118133545	105.5	B	Blank	0	untreated	20150902	1.3	0.5	20.54	1.402	20150902_JanusFITC particle perfusion_short chamber_0p5 dynpcm2001.avi
33561246	4388	223.88888549804688	278.1111145019531	6.756095886230469	135	97	7	29.0	36.822222222222223	25.841071720312247	4971	12.021574974060059	13.037014961242676	116.5	B	Blank	0	untreated	20150902	1.3	0.5	20.54	1.402	20150902_JanusFITC particle perfusion_short chamber_0p5 dynpcm2001.avi
33561246	4394	154.89999389648438	278.8333435058594	6.009205341339111	105	70	6	25.0	30.247619047619047	18.606594300782795	3176	10.389420509338379	11.376420021057129	88.5	B	Blank	0	untreated	20150902	1.3	0.5	20.54	1.402	20150902_JanusFITC particle perfusion_short chamber_0p5 dynpcm2001.avi
33561246	4389	218.1666717529297	278.3888854980469	6.811611175537109	140	98	6	28.5	36.892857142857146	26.033960356364052	5165	12.584911346435547	12.982086181640625	121.5	B	Blank	0	untreated	20150902	1.3	0.5	20.54	1.402	20150902_JanusFITC particle perfusion_short chamber_0p5 dynpcm2001.avi
33561246	4396	129.25	279.25	6.564987659454346	133	97	5	30.0	37.248120300751879	25.522334613743769	4954	12.172026634216309	12.54466438293457	114.5	B	Blank	0	untreated	20150902	1.3	0.5	20.54	1.402	20150902_JanusFITC particle perfusion_short chamber_0p5 dynpcm2001.avi
33561246	4381	305.6764831542969	277.3235168457031	6.4641032218933105	121	82	7	27.0	33.685950413223139	21.519175787563366	4076	11.468450546264648	12.542080879211426	103.5	B	Blank	0	untreated	20150902	1.3	0.5	20.54	1.402	20150902_JanusFITC particle perfusion_short chamber_0p5 dynpcm2001.avi
33561246	4377	351.8333435058594	276.5	5.004904270172119	74	42	8	20.0	21.851351351351351	10.715841307643853	1617	8.504798889160156	10.022506713867188	60.5	B	Blank	0	untreated	20150902	1.3	0.5	20.54	1.402	20150902_JanusFITC particle perfusion_short chamber_0p5 dynpcm2001.avi
33561246	4400	78.5	279.5	5.302249908447266	78	53	7	20.5	24.141025641025642	12.925550485697579	1883	8.48831844329834	10.170503616333008	64.0	B	Blank	0	untreated	20150902	1.3	0.5	20.54	1.402	20150902_JanusFITC particle perfusion_short chamber_0p5 dynpcm2001.avi
33561246	4383	288.978271484375	277.3369445800781	6.611367702484131	129	83	6	27.0	33.70542635658915	21.950756410401045	4348	12.064811706542969	12.697993278503418	111.0	B	Blank	0	untreated	20150902	1.3	0.5	20.54	1.402	20150902_JanusFITC particle perfusion_short chamber_0p5 dynpcm2001.avi
33561246	4397	116.5	279.0	5.376758098602295	83	54	6	20.0	24.542168674698797	13.748429224468644	2037	8.845749855041504	10.340875625610352	68.5	B	Blank	0	untreated	20150902	1.3	0.5	20.54	1.402	20150902_JanusFITC particle perfusion_short chamber_0p5 dynpcm2001.avi
33561246	4403	1.5	280.0	3.132622718811035	22	26	9	17.0	17.454545454545453	5.1498214684612895	384	5.43194580078125	5.912232398986816	14.0	B	Blank	0	untreated	20150902	1.3	0.5	20.54	1.402	20150902_JanusFITC particle perfusion_short chamber_0p5 dynpcm2001.avi
33561246	4380	316.5	277.0	4.858500003814697	66	43	8	22.0	22.924242424242426	9.765912587592787	1513	8.171417236328125	9.06532096862793	52.5	B	Blank	0	untreated	20150902	1.3	0.5	20.54	1.402	20150902_JanusFITC particle perfusion_short chamber_0p5 dynpcm2001.avi
33561246	4387	236.35714721679688	278.0	5.693593502044678	98	66	6	26.0	29.153061224489797	16.857355955563676	2857	10.303302764892578	11.138445854187012	82.5	B	Blank	0	untreated	20150902	1.3	0.5	20.54	1.402	20150902_JanusFITC particle perfusion_short chamber_0p5 dynpcm2001.avi
33561246	4374	387.5	276.5	5.871903419494629	101	59	7	23.0	26.801980198019802	15.213347319800308	2707	10.10198974609375	11.099714279174805	84.5	B	Blank	0	untreated	20150902	1.3	0.5	20.54	1.402	20150902_JanusFITC particle perfusion_short chamber_0p5 dynpcm2001.avi
33561246	4393	161.0	278.5	5.072161674499512	72	48	8	20.5	23.5	11.761519176251568	1692	8.298689842224121	9.663492202758789	58.5	B	Blank	0	untreated	20150902	1.3	0.5	20.54	1.402	20150902_JanusFITC particle perfusion_short chamber_0p5 dynpcm2001.avi
33561246	4370	461.6097412109375	275.7926940917969	5.99943733215332	110	68	7	26.0	29.472727272727273	17.487506756595792	3242	10.939929962158203	11.54660701751709	93.5	B	Blank	0	untreated	20150902	1.3	0.5	20.54	1.402	20150902_JanusFITC particle perfusion_short chamber_0p5 dynpcm2001.avi
33561246	4395	142.39999389648438	279.3999938964844	6.747868537902832	135	100	6	31.0	38.755555555555553	27.344026815177305	5232	12.319236755371094	12.904132843017578	116.5	B	Blank	0	untreated	20150902	1.3	0.5	20.54	1.402	20150902_JanusFITC particle perfusion_short chamber_0p5 dynpcm2001.avi
33561246	4401	66.5	280.5	6.714778423309326	131	96	5	27.0	35.709923664122137	25.490153330022675	4678	11.731314659118652	12.640776634216309	112.5	B	Blank	0	untreated	20150902	1.3	0.5	20.54	1.402	20150902_JanusFITC particle perfusion_short chamber_0p5 dynpcm2001.avi
33561246	4369	473.5	275.5	3.9221231937408447	47	30	9	18.0	18.617021276595743	6.030254189940254	875	7.058578014373779	7.513149261474609	36.0	B	Blank	0	untreated	20150902	1.3	0.5	20.54	1.402	20150902_JanusFITC particle perfusion_short chamber_0p5 dynpcm2001.avi
56249961	4482	255.59091186523438	37.59090805053711	6.687302589416504	126	143	3	41.5	59.476190476190474	51.045686708274111	7494	11.945695877075195	12.827417373657227	107.5	B	Blank	0	untreated	20150902	1.3	0.5	20.54	1.402	20150902_JanusFITC particle perfusion_short chamber_0p5 dynpcm2001.avi
56249961	4489	104.80097198486328	39.8106803894043	6.639400482177734	132	144	0	34.0	55.742424242424242	50.94703447106393	7358	12.276925086975098	12.437838554382324	113.5	B	Blank	0	untreated	20150902	1.3	0.5	20.54	1.402	20150902_JanusFITC particle perfusion_short chamber_0p5 dynpcm2001.avi
56249961	4493	15.318181991577148	40.6136360168457	6.71661376953125	138	143	0	37.0	56.818840579710148	50.361337181549452	7841	12.341228485107422	12.8823823928833	119.5	B	Blank	0	untreated	20150902	1.3	0.5	20.54	1.402	20150902_JanusFITC particle perfusion_short chamber_0p5 dynpcm2001.avi
56249961	4479	416.21429443359375	35.0	6.305291652679443	124	141	2	30.0	49.70967741935484	44.208956579311213	6164	11.6160306930542	11.993192672729492	106.0	B	Blank	0	untreated	20150902	1.3	0.5	20.54	1.402	20150902_JanusFITC particle perfusion_short chamber_0p5 dynpcm2001.avi
56249961	4488	117.5	39.5	6.714778423309326	131	142	1	39.0	57.725190839694655	51.156107950945319	7562	12.04422378540039	12.37051010131836	112.0	B	Blank	0	untreated	20150902	1.3	0.5	20.54	1.402	20150902_JanusFITC particle perfusion_short chamber_0p5 dynpcm2001.avi
56249961	4491	66.2272720336914	39.8863639831543	6.701913356781006	136	145	0	37.5	57.25	51.802190221695319	7786	12.3810453414917	12.68359661102295	117.5	B	Blank	0	untreated	20150902	1.3	0.5	20.54	1.402	20150902_JanusFITC particle perfusion_short chamber_0p5 dynpcm2001.avi
56249961	4486	179.75	38.75	6.564987659454346	133	144	2	38.0	56.496240601503757	49.641061111472411	7514	12.172026634216309	12.54466438293457	114.5	B	Blank	0	untreated	20150902	1.3	0.5	20.54	1.402	20150902_JanusFITC particle perfusion_short chamber_0p5 dynpcm2001.avi
56249961	4490	91.65625	39.875	6.535330295562744	132	145	2	33.5	57.151515151515149	51.279608571829726	7544	12.045130729675293	12.505546569824219	113.5	B	Blank	0	untreated	20150902	1.3	0.5	20.54	1.402	20150902_JanusFITC particle perfusion_short chamber_0p5 dynpcm2001.avi
56249961	4484	229.88636779785156	38.227272033691406	6.701916694641113	133	144	1	38.0	57.090225563909776	50.622955155452196	7593	12.057554244995117	12.79088020324707	115.0	B	Blank	0	untreated	20150902	1.3	0.5	20.54	1.402	20150902_JanusFITC particle perfusion_short chamber_0p5 dynpcm2001.avi
56249961	4481	367.5400085449219	35.926666259765625	6.453512668609619	128	141	3	30.0	50.4453125	44.361936209743412	6457	11.643707275390625	12.718308448791504	110.0	B	Blank	0	untreated	20150902	1.3	0.5	20.54	1.402	20150902_JanusFITC particle perfusion_short chamber_0p5 dynpcm2001.avi
56249961	4483	242.1521759033203	37.71739196777344	6.579007625579834	130	145	0	36.0	55.615384615384613	50.12544028049637	7230	11.862238883972168	12.480605125427246	112.0	B	Blank	0	untreated	20150902	1.3	0.5	20.54	1.402	20150902_JanusFITC particle perfusion_short chamber_0p5 dynpcm2001.avi
56249961	4477	467.5	34.5	6.222768783569336	111	131	4	34.0	48.234234234234236	40.47620921852603	5354	10.878575325012207	11.987373352050781	94.5	B	Blank	0	untreated	20150902	1.3	0.5	20.54	1.402	20150902_JanusFITC particle perfusion_short chamber_0p5 dynpcm2001.avi
56249961	4492	40.5	40.5	6.870956897735596	147	145	0	36.0	56.585034013605444	51.91893780259629	8318	12.77165412902832	12.9154634475708	128.0	B	Blank	0	untreated	20150902	1.3	0.5	20.54	1.402	20150902_JanusFITC particle perfusion_short chamber_0p5 dynpcm2001.avi
56249961	4478	442.04736328125	34.7315788269043	6.268858909606934	119	141	3	34.0	51.672268907563023	45.278059547253825	6149	11.506072044372559	12.115220069885254	101.5	B	Blank	0	untreated	20150902	1.3	0.5	20.54	1.402	20150902_JanusFITC particle perfusion_short chamber_0p5 dynpcm2001.avi
56249961	4487	155.0	39.0	6.909450054168701	139	144	3	30.0	54.266187050359711	48.589393332848076	7543	12.242020606994629	12.960882186889648	120.0	B	Blank	0	untreated	20150902	1.3	0.5	20.54	1.402	20150902_JanusFITC particle perfusion_short chamber_0p5 dynpcm2001.avi
56249961	4476	492.5	33.875	6.39227819442749	120	125	3	34.5	47.516666666666666	38.658328842422684	5702	11.375656127929688	12.4743070602417	102.0	B	Blank	0	untreated	20150902	1.3	0.5	20.54	1.402	20150902_JanusFITC particle perfusion_short chamber_0p5 dynpcm2001.avi
56249961	4485	191.8000030517578	38.79999923706055	6.6337127685546875	136	142	0	37.5	55.492647058823529	49.277574592292616	7547	12.521957397460938	12.711418151855469	117.5	B	Blank	0	untreated	20150902	1.3	0.5	20.54	1.402	20150902_JanusFITC particle perfusion_short chamber_0p5 dynpcm2001.avi
56249961	4480	379.31817626953125	35.772727966308594	6.556214809417725	130	141	2	36.5	51.476923076923079	44.165460814918283	6692	11.922820091247559	12.238750457763672	111.5	B	Blank	0	untreated	20150902	1.3	0.5	20.54	1.402	20150902_JanusFITC particle perfusion_short chamber_0p5 dynpcm2001.avi
32817661	4523	478.0	15.5	10.616996765136719	236	142	2	45.0	57.317796610169495	46.136365911847172	13527	13.434231758117676	21.232393264770508	210.0	B	Blank	0	untreated	20150902	1.3	0.5	20.54	1.402	20150902_JanusFITC particle perfusion_short chamber_0p5 dynpcm2001.avi
32817661	4529	374.5	22.0	4.635000228881836	38	30	6	15.0	16.368421052631579	6.1319742361853571	622	5.551339626312256	8.88741397857666	26.5	B	Blank	0	untreated	20150902	1.3	0.5	20.54	1.402	20150902_JanusFITC particle perfusion_short chamber_0p5 dynpcm2001.avi
32817661	4524	468.5	16.0	11.434855461120605	301	142	4	64.0	71.362126245847179	52.165960829196202	21480	16.86347007751465	23.39954948425293	272.0	B	Blank	0	untreated	20150902	1.3	0.5	20.54	1.402	20150902_JanusFITC particle perfusion_short chamber_0p5 dynpcm2001.avi
32817661	4531	323.0	21.5	2.773359775543213	19	21	10	13.0	14.578947368421053	3.1508693783359507	277	4.617724418640137	5.2576518058776855	11.5	B	Blank	0	untreated	20150902	1.3	0.5	20.54	1.402	20150902_JanusFITC particle perfusion_short chamber_0p5 dynpcm2001.avi
32817661	4525	446.83544921875	16.686708450317383	11.813572883605957	345	144	2	65.0	72.037681159420288	53.070871678444597	24853	18.859418869018555	22.880191802978516	314.5	B	Blank	0	untreated	20150902	1.3	0.5	20.54	1.402	20150902_JanusFITC particle perfusion_short chamber_0p5 dynpcm2001.avi
32817661	4527	402.4444580078125	17.344444274902344	10.948221206665039	315	144	2	57.0	69.092063492063488	53.119641247077276	21764	17.903648376464844	21.334531784057617	285.0	B	Blank	0	untreated	20150902	1.3	0.5	20.54	1.402	20150902_JanusFITC particle perfusion_short chamber_0p5 dynpcm2001.avi
32817661	4526	424.1747131347656	17.319276809692383	11.689801216125488	345	144	2	62.0	71.840579710144922	53.254277419114871	24785	19.402587890625	21.81083869934082	314.5	B	Blank	0	untreated	20150902	1.3	0.5	20.54	1.402	20150902_JanusFITC particle perfusion_short chamber_0p5 dynpcm2001.avi
32817661	4528	393.5	17.16666603088379	9.786504745483398	227	145	0	46.0	59.325991189427313	47.222217044605713	13467	13.855823516845703	20.11869239807129	201.5	B	Blank	0	untreated	20150902	1.3	0.5	20.54	1.402	20150902_JanusFITC particle perfusion_short chamber_0p5 dynpcm2001.avi
61933170	4547	21.68181800842285	22.954545974731445	11.415382385253906	339	144	2	66.0	74.542772861356937	54.477895433251767	25270	18.83842658996582	21.890714645385742	308.5	B	Blank	0	untreated	20150902	1.3	0.5	20.54	1.402	20150902_JanusFITC particle perfusion_short chamber_0p5 dynpcm2001.avi
61933170	4533	287.5	18.5	10.827255249023438	243	142	3	49.0	62.995884773662553	50.903725634539107	15308	13.279851913452148	22.719207763671875	216.5	B	Blank	0	untreated	20150902	1.3	0.5	20.54	1.402	20150902_JanusFITC particle perfusion_short chamber_0p5 dynpcm2001.avi
61933170	4542	116.0	21.21875	9.011637687683105	160	68	6	20.5	24.831250000000001	14.342341978822708	3973	11.470793724060059	18.352100372314453	136.5	B	Blank	0	untreated	20150902	1.3	0.5	20.54	1.402	20150902_JanusFITC particle perfusion_short chamber_0p5 dynpcm2001.avi
61933170	4546	43.410179138183594	23.101797103881836	12.01779556274414	373	144	2	71.0	75.78552278820375	54.957523003190992	28268	19.816083908081055	22.435104370117188	341.5	B	Blank	0	untreated	20150902	1.3	0.5	20.54	1.402	20150902_JanusFITC particle perfusion_short chamber_0p5 dynpcm2001.avi
61933170	4534	277.5	18.5	11.675857543945312	319	143	1	70.0	73.476489028213166	54.579715755939013	23439	17.565670013427734	22.34196662902832	289.0	B	Blank	0	untreated	20150902	1.3	0.5	20.54	1.402	20150902_JanusFITC particle perfusion_short chamber_0p5 dynpcm2001.avi
61933170	4531	325.0	13.5	2.773359775543213	22	21	9	14.0	14.636363636363637	3.5103153775105129	322	4.073996067047119	5.374904155731201	15.0	B	Blank	0	untreated	20150902	1.3	0.5	20.54	1.402	20150902_JanusFITC particle perfusion_short chamber_0p5 dynpcm2001.avi
61933170	4535	256.7837829589844	19.70608139038086	11.851566314697266	360	144	2	76.0	76.594444444444449	54.356967990643149	27574	19.401012420654297	24.539085388183594	328.5	B	Blank	0	untreated	20150902	1.3	0.5	20.54	1.402	20150902_JanusFITC particle perfusion_short chamber_0p5 dynpcm2001.avi
61933170	4538	203.55128479003906	20.102563858032227	10.527602195739746	275	145	0	53.0	68.970909090909089	53.408060926238711	18967	16.238941192626953	20.792613983154297	247.5	B	Blank	0	untreated	20150902	1.3	0.5	20.54	1.402	20150902_JanusFITC particle perfusion_short chamber_0p5 dynpcm2001.avi
61933170	4537	213.34640502929688	20.434640884399414	11.28685188293457	338	143	1	69.5	74.363905325443781	54.210968552274053	25135	19.294517517089844	21.179967880249023	308.0	B	Blank	0	untreated	20150902	1.3	0.5	20.54	1.402	20150902_JanusFITC particle perfusion_short chamber_0p5 dynpcm2001.avi
61933170	4545	65.9459457397461	22.567567825317383	12.06538200378418	366	145	2	78.5	78.303278688524586	54.870919967708403	28659	19.735383987426758	24.294912338256836	334.5	B	Blank	0	untreated	20150902	1.3	0.5	20.54	1.402	20150902_JanusFITC particle perfusion_short chamber_0p5 dynpcm2001.avi
61933170	4539	184.35714721679688	25.214284896850586	5.816328048706055	64	45	7	16.5	19.5	9.4472218138455926	1248	7.16323184967041	10.847225189208984	50.0	B	Blank	0	untreated	20150902	1.3	0.5	20.54	1.402	20150902_JanusFITC particle perfusion_short chamber_0p5 dynpcm2001.avi
61933170	4548	3.566666603088379	26.793333053588867	5.600379943847656	82	93	5	30.0	36.268292682926827	25.22486615811518	2974	10.264483451843262	10.767964363098145	66.5	B	Blank	0	untreated	20150902	1.3	0.5	20.54	1.402	20150902_JanusFITC particle perfusion_short chamber_0p5 dynpcm2001.avi
61933170	4541	134.5	20.5	7.173120021820068	55	22	7	14.0	14.909090909090908	4.2480914528450935	820	5.5956621170043945	15.195576667785645	38.5	B	Blank	0	untreated	20150902	1.3	0.5	20.54	1.402	20150902_JanusFITC particle perfusion_short chamber_0p5 dynpcm2001.avi
61933170	4544	77.0	22.0	12.011760711669922	360	144	1	80.0	77.263888888888886	55.367206764261994	27815	18.89982032775879	24.274036407470703	329.0	B	Blank	0	untreated	20150902	1.3	0.5	20.54	1.402	20150902_JanusFITC particle perfusion_short chamber_0p5 dynpcm2001.avi
61933170	4532	305.6956481933594	18.2608699798584	8.833535194396973	147	61	6	20.0	23.693877551020407	13.173159810249278	3483	10.725683212280273	17.841453552246094	124.5	B	Blank	0	untreated	20150902	1.3	0.5	20.54	1.402	20150902_JanusFITC particle perfusion_short chamber_0p5 dynpcm2001.avi
61933170	4543	106.5	21.5	9.906222343444824	191	121	4	33.0	40.162303664921467	29.212524082651864	7671	11.399168014526367	21.983842849731445	166.5	B	Blank	0	untreated	20150902	1.3	0.5	20.54	1.402	20150902_JanusFITC particle perfusion_short chamber_0p5 dynpcm2001.avi
61933170	4536	224.09091186523438	20.363636016845703	11.741939544677734	355	144	1	73.0	76.10985915492958	54.254816505676914	27019	19.588844299316406	21.966827392578125	324.0	B	Blank	0	untreated	20150902	1.3	0.5	20.54	1.402	20150902_JanusFITC particle perfusion_short chamber_0p5 dynpcm2001.avi
48682728	4574	204.38235473632812	117.38235473632812	7.0168681144714355	149	146	2	40.0	56.791946308724832	49.698321466771574	8462	13.248775482177734	13.406546592712402	129.5	B	Blank	0	untreated	20150902	1.3	0.5	20.54	1.402	20150902_JanusFITC particle perfusion_short chamber_0p5 dynpcm2001.avi
48682728	4570	279.0625	118.0	4.184374809265137	48	48	6	20.0	22.625	12.195670338279893	1086	6.3242974281311035	8.360627174377441	37.0	B	Blank	0	untreated	20150902	1.3	0.5	20.54	1.402	20150902_JanusFITC particle perfusion_short chamber_0p5 dynpcm2001.avi
48682728	4562	429.5	116.5	3.9221231937408447	40	41	7	20.0	21.149999999999999	9.3288530913505117	846	5.761500835418701	7.601262092590332	30.0	B	Blank	0	untreated	20150902	1.3	0.5	20.54	1.402	20150902_JanusFITC particle perfusion_short chamber_0p5 dynpcm2001.avi
48682728	4583	31.5	119.5	7.173120021820068	155	143	1	41.0	59.264516129032259	51.446693667154143	9186	12.990532875061035	13.855327606201172	135.0	B	Blank	0	untreated	20150902	1.3	0.5	20.54	1.402	20150902_JanusFITC particle perfusion_short chamber_0p5 dynpcm2001.avi
48682728	4575	176.5	117.69999694824219	6.827587604522705	137	143	2	35.0	53.255474452554743	46.848884132740281	7296	12.07829761505127	13.05815601348877	118.5	B	Blank	0	untreated	20150902	1.3	0.5	20.54	1.402	20150902_JanusFITC particle perfusion_short chamber_0p5 dynpcm2001.avi
48682728	4569	300.6538391113281	117.11538696289062	4.8792829513549805	69	73	5	23.0	27.623188405797102	18.825746669392835	1906	8.42314338684082	9.573260307312012	56.0	B	Blank	0	untreated	20150902	1.3	0.5	20.54	1.402	20150902_JanusFITC particle perfusion_short chamber_0p5 dynpcm2001.avi
48682728	4582	61.26404571533203	118.87078857421875	6.730018138885498	138	144	2	36.0	55.681159420289852	49.645407205770404	7684	12.337416648864746	12.666546821594238	119.0	B	Blank	0	untreated	20150902	1.3	0.5	20.54	1.402	20150902_JanusFITC particle perfusion_short chamber_0p5 dynpcm2001.avi
48682728	4572	245.4642791748047	117.32142639160156	6.040249824523926	104	142	4	25.5	44.019230769230766	40.097712568854078	4578	10.101386070251465	11.651875495910645	87.5	B	Blank	0	untreated	20150902	1.3	0.5	20.54	1.402	20150902_JanusFITC particle perfusion_short chamber_0p5 dynpcm2001.avi
48682728	4568	320.0	116.5	5.757874965667725	93	103	5	27.0	35.70967741935484	27.719633446179717	3321	9.436017036437988	11.11341381072998	77.5	B	Blank	0	untreated	20150902	1.3	0.5	20.54	1.402	20150902_JanusFITC particle perfusion_short chamber_0p5 dynpcm2001.avi
48682728	4565	376.19158935546875	115.10747528076172	6.683449745178223	134	142	4	33.0	50.589552238805972	45.741357994082257	6779	12.197383880615234	12.466832160949707	115.5	B	Blank	0	untreated	20150902	1.3	0.5	20.54	1.402	20150902_JanusFITC particle perfusion_short chamber_0p5 dynpcm2001.avi
48682728	4566	356.7257995605469	115.5215072631836	6.948367118835449	147	145	1	37.0	54.122448979591837	47.77098113813927	7956	12.83913516998291	13.448272705078125	128.0	B	Blank	0	untreated	20150902	1.3	0.5	20.54	1.402	20150902_JanusFITC particle perfusion_short chamber_0p5 dynpcm2001.avi
48682728	4576	167.61764526367188	118.38235473632812	6.3835129737854	117	141	3	27.0	44.452991452991455	39.892697043143059	5201	10.97476863861084	12.149764060974121	99.5	B	Blank	0	untreated	20150902	1.3	0.5	20.54	1.402	20150902_JanusFITC particle perfusion_short chamber_0p5 dynpcm2001.avi
48682728	4579	104.0	120.0	4.606299877166748	62	71	6	22.5	26.822580645161292	17.997781398710075	1663	7.329809188842773	9.621545791625977	49.5	B	Blank	0	untreated	20150902	1.3	0.5	20.54	1.402	20150902_JanusFITC particle perfusion_short chamber_0p5 dynpcm2001.avi
48682728	4581	72.0	119.0	6.514292240142822	133	144	2	34.0	51.007518796992478	47.90364643702955	6784	11.926753997802734	12.489261627197266	114.5	B	Blank	0	untreated	20150902	1.3	0.5	20.54	1.402	20150902_JanusFITC particle perfusion_short chamber_0p5 dynpcm2001.avi
48682728	4559	481.73529052734375	114.20587921142578	5.483987808227539	83	80	6	26.0	30.807228915662652	21.621306889228507	2557	8.700260162353516	10.363009452819824	68.0	B	Blank	0	untreated	20150902	1.3	0.5	20.54	1.402	20150902_JanusFITC particle perfusion_short chamber_0p5 dynpcm2001.avi
48682728	4564	386.5843505859375	115.03012084960938	6.3618340492248535	122	141	4	29.5	48.081967213114751	42.914438352154775	5866	11.498973846435547	11.953330039978027	104.0	B	Blank	0	untreated	20150902	1.3	0.5	20.54	1.402	20150902_JanusFITC particle perfusion_short chamber_0p5 dynpcm2001.avi
48682728	4573	224.44737243652344	117.09648895263672	6.4539265632629395	129	142	3	34.0	53.666666666666664	47.374368062846038	6923	12.040611267089844	12.659676551818848	111.0	B	Blank	0	untreated	20150902	1.3	0.5	20.54	1.402	20150902_JanusFITC particle perfusion_short chamber_0p5 dynpcm2001.avi
48682728	4563	407.3571472167969	115.18571472167969	5.521173477172852	91	122	4	29.0	39.175824175824175	32.640429796308858	3565	9.681144714355469	10.856734275817871	76.0	B	Blank	0	untreated	20150902	1.3	0.5	20.54	1.402	20150902_JanusFITC particle perfusion_short chamber_0p5 dynpcm2001.avi
48682728	4580	93.05769348144531	119.57691955566406	5.66946268081665	90	141	2	26.0	40.655555555555559	36.638219604703352	3659	9.304380416870117	10.769721031188965	75.0	B	Blank	0	untreated	20150902	1.3	0.5	20.54	1.402	20150902_JanusFITC particle perfusion_short chamber_0p5 dynpcm2001.avi
48682728	4561	452.5	116.0	4.152062892913818	46	46	6	20.5	21.934782608695652	11.054021841202616	1009	6.222323894500732	7.983487606048584	35.0	B	Blank	0	untreated	20150902	1.3	0.5	20.54	1.402	20150902_JanusFITC particle perfusion_short chamber_0p5 dynpcm2001.avi
48682728	4584	22.299999237060547	119.69999694824219	7.029699325561523	149	145	0	42.0	57.70469798657718	50.48110861423519	8598	12.673140525817871	13.219210624694824	129.5	B	Blank	0	untreated	20150902	1.3	0.5	20.54	1.402	20150902_JanusFITC particle perfusion_short chamber_0p5 dynpcm2001.avi
48682728	4577	158.61111450195312	118.61111450195312	5.793311595916748	97	117	5	29.0	38.546391752577321	31.716209592227074	3739	9.64902400970459	11.466400146484375	81.0	B	Blank	0	untreated	20150902	1.3	0.5	20.54	1.402	20150902_JanusFITC particle perfusion_short chamber_0p5 dynpcm2001.avi
48682728	4571	267.0	118.5	4.4001617431640625	56	55	5	19.5	23.607142857142858	14.492212898445755	1322	7.214118003845215	8.69866943359375	44.5	B	Blank	0	untreated	20150902	1.3	0.5	20.54	1.402	20150902_JanusFITC particle perfusion_short chamber_0p5 dynpcm2001.avi
48682728	4585	4.0	120.0	6.005880355834961	89	135	4	36.0	49.359550561797754	38.833625875964891	4393	10.365132331848145	11.693629264831543	73.0	B	Blank	0	untreated	20150902	1.3	0.5	20.54	1.402	20150902_JanusFITC particle perfusion_short chamber_0p5 dynpcm2001.avi
48682728	4560	462.9166564941406	115.08333587646484	4.491296291351318	57	59	6	20.0	24.456140350877192	14.657577138096494	1394	7.17124605178833	8.713554382324219	45.0	B	Blank	0	untreated	20150902	1.3	0.5	20.54	1.402	20150902_JanusFITC particle perfusion_short chamber_0p5 dynpcm2001.avi
48682728	4567	338.3571472167969	115.78571319580078	6.551580429077148	130	141	4	34.5	50.246153846153845	43.313004183050452	6532	11.896431922912598	12.536965370178223	112.0	B	Blank	0	untreated	20150902	1.3	0.5	20.54	1.402	20150902_JanusFITC particle perfusion_short chamber_0p5 dynpcm2001.avi
48682728	4578	138.5	119.0	5.072161674499512	70	76	5	23.0	30.071428571428573	20.287449623964513	2105	8.492730140686035	9.767000198364258	57.0	B	Blank	0	untreated	20150902	1.3	0.5	20.54	1.402	20150902_JanusFITC particle perfusion_short chamber_0p5 dynpcm2001.avi
88460223	4593	358.0	250.42857360839844	10.93718147277832	305	144	2	58.0	63.914754098360653	48.218824417629904	19494	18.622802734375	20.54957389831543	276.5	B	Blank	0	untreated	20150902	1.3	0.5	20.54	1.402	20150902_JanusFITC particle perfusion_short chamber_0p5 dynpcm2001.avi
88460223	4604	135.03822326660156	252.32484436035156	11.390617370605469	327	146	3	63.0	68.293577981651381	50.462927819736557	22332	19.498132705688477	20.598756790161133	297.0	B	Blank	0	untreated	20150902	1.3	0.5	20.54	1.402	20150902_JanusFITC particle perfusion_short chamber_0p5 dynpcm2001.avi
88460223	4608	48.85416793823242	253.3854217529297	11.093595504760742	294	145	1	34.5	50.799319727891159	42.45730788373784	14935	18.968332290649414	20.380979537963867	264.5	B	Blank	0	untreated	20150902	1.3	0.5	20.54	1.402	20150902_JanusFITC particle perfusion_short chamber_0p5 dynpcm2001.avi
88460223	4595	315.21429443359375	251.2142791748047	11.220075607299805	305	144	2	56.0	63.167213114754098	47.266474173116215	19266	18.02098274230957	20.618783950805664	276.0	B	Blank	0	untreated	20150902	1.3	0.5	20.54	1.402	20150902_JanusFITC particle perfusion_short chamber_0p5 dynpcm2001.avi
88460223	4603	145.593017578125	252.31394958496094	11.552495002746582	321	145	3	66.0	69.292834890965736	50.352541367655498	22243	19.458148956298828	20.617008209228516	291.5	B	Blank	0	untreated	20150902	1.3	0.5	20.54	1.402	20150902_JanusFITC particle perfusion_short chamber_0p5 dynpcm2001.avi
88460223	4609	24.625	253.75	11.198288917541504	296	146	2	39.5	53.199324324324323	44.183020764404333	15747	18.431665420532227	20.403194427490234	267.5	B	Blank	0	untreated	20150902	1.3	0.5	20.54	1.402	20150902_JanusFITC particle perfusion_short chamber_0p5 dynpcm2001.avi
88460223	4596	296.5	251.5	9.906222343444824	222	142	4	46.0	60.337837837837839	49.434352781893431	13395	13.915224075317383	18.259674072265625	198.0	B	Blank	0	untreated	20150902	1.3	0.5	20.54	1.402	20150902_JanusFITC particle perfusion_short chamber_0p5 dynpcm2001.avi
88460223	4606	94.07142639160156	253.14285278320312	9.655806541442871	228	142	2	45.0	59.473684210526315	48.816198513442096	13560	15.350842475891113	19.05855941772461	203.5	B	Blank	0	untreated	20150902	1.3	0.5	20.54	1.402	20150902_JanusFITC particle perfusion_short chamber_0p5 dynpcm2001.avi
88460223	4610	11.6578950881958	253.8157958984375	11.145840644836426	288	146	2	45.5	57.375	46.39509896889254	16524	17.262718200683594	20.28499984741211	259.5	B	Blank	0	untreated	20150902	1.3	0.5	20.54	1.402	20150902_JanusFITC particle perfusion_short chamber_0p5 dynpcm2001.avi
88460223	4602	168.5	252.0	11.341697692871094	316	146	0	64.0	69.259493670886073	51.606983677604994	21886	18.396883010864258	21.049068450927734	287.0	B	Blank	0	untreated	20150902	1.3	0.5	20.54	1.402	20150902_JanusFITC particle perfusion_short chamber_0p5 dynpcm2001.avi
88460223	4599	237.64865112304688	251.729736328125	11.181326866149902	292	145	1	36.0	49.102739726027394	40.943952578712697	14338	18.984994888305664	20.460519790649414	262.5	B	Blank	0	untreated	20150902	1.3	0.5	20.54	1.402	20150902_JanusFITC particle perfusion_short chamber_0p5 dynpcm2001.avi
88460223	4597	262.48590087890625	251.3485870361328	10.962265968322754	282	143	3	34.0	46.673758865248224	39.592426465028161	13162	18.792158126831055	19.912109375	253.5	B	Blank	0	untreated	20150902	1.3	0.5	20.54	1.402	20150902_JanusFITC particle perfusion_short chamber_0p5 dynpcm2001.avi
88460223	4605	106.0	253.0	10.50398063659668	253	143	2	59.0	67.1501976284585	51.635783333985586	16989	17.43768882751465	19.791166305541992	227.0	B	Blank	0	untreated	20150902	1.3	0.5	20.54	1.402	20150902_JanusFITC particle perfusion_short chamber_0p5 dynpcm2001.avi
88460223	4598	249.9042510986328	251.51063537597656	11.00219440460205	288	143	1	33.5	47.451388888888886	40.092485071171374	13666	18.431974411010742	20.42021942138672	259.0	B	Blank	0	untreated	20150902	1.3	0.5	20.54	1.402	20150902_JanusFITC particle perfusion_short chamber_0p5 dynpcm2001.avi
88460223	4594	336.3461608886719	250.8076934814453	11.152281761169434	314	145	2	55.0	62.777070063694268	47.225519216847395	19712	20.013887405395508	21.087491989135742	285.0	B	Blank	0	untreated	20150902	1.3	0.5	20.54	1.402	20150902_JanusFITC particle perfusion_short chamber_0p5 dynpcm2001.avi
88460223	4601	180.0	252.0	11.329999923706055	304	146	2	61.0	68.66447368421052	52.53726047179169	20874	17.180028915405273	21.28137969970703	275.5	B	Blank	0	untreated	20150902	1.3	0.5	20.54	1.402	20150902_JanusFITC particle perfusion_short chamber_0p5 dynpcm2001.avi
88460223	4607	72.26588439941406	253.25250244140625	11.082904815673828	288	145	3	36.0	49.222222222222221	42.047748064360697	14176	18.899307250976562	19.43853759765625	258.5	B	Blank	0	untreated	20150902	1.3	0.5	20.54	1.402	20150902_JanusFITC particle perfusion_short chamber_0p5 dynpcm2001.avi
88460223	4592	368.65045166015625	250.3760986328125	11.030540466308594	291	143	3	62.0	65.457044673539514	48.628976592787993	19048	17.38446617126465	20.87909698486328	262.5	B	Blank	0	untreated	20150902	1.3	0.5	20.54	1.402	20150902_JanusFITC particle perfusion_short chamber_0p5 dynpcm2001.avi
88460223	4600	213.66175842285156	252.1580810546875	10.816057205200195	282	145	3	42.0	54.904255319148938	43.666710582524217	15483	16.8297061920166	20.791616439819336	254.0	B	Blank	0	untreated	20150902	1.3	0.5	20.54	1.402	20150902_JanusFITC particle perfusion_short chamber_0p5 dynpcm2001.avi
88460223	4586	482.1798095703125	248.972900390625	9.321635246276855	209	143	4	29.0	48.976076555023923	43.848198360241845	10236	14.386090278625488	20.148466110229492	185.0	B	Blank	0	untreated	20150902	1.3	0.5	20.54	1.402	20150902_JanusFITC particle perfusion_short chamber_0p5 dynpcm2001.avi
88460223	4589	436.99462890625	249.73655700683594	10.839868545532227	275	142	3	31.0	41.756363636363638	34.816123556538159	11483	17.502962112426758	19.68944549560547	246.5	B	Blank	0	untreated	20150902	1.3	0.5	20.54	1.402	20150902_JanusFITC particle perfusion_short chamber_0p5 dynpcm2001.avi
88460223	4587	472.0	249.0	10.144323348999023	241	145	5	28.0	42.485477178423238	38.503769237818624	10239	17.257661819458008	17.432641983032227	214.5	B	Blank	0	untreated	20150902	1.3	0.5	20.54	1.402	20150902_JanusFITC particle perfusion_short chamber_0p5 dynpcm2001.avi
88460223	4591	391.0	250.5	11.009442329406738	248	145	2	44.5	59.83064516129032	48.598954882927224	14838	13.59473991394043	21.768115997314453	221.0	B	Blank	0	untreated	20150902	1.3	0.5	20.54	1.402	20150902_JanusFITC particle perfusion_short chamber_0p5 dynpcm2001.avi
88460223	4588	460.20758056640625	249.50721740722656	10.708582878112793	261	142	3	27.0	39.980842911877396	35.37131466605684	10435	17.973045349121094	20.025928497314453	232.5	B	Blank	0	untreated	20150902	1.3	0.5	20.54	1.402	20150902_JanusFITC particle perfusion_short chamber_0p5 dynpcm2001.avi
88460223	4590	413.562744140625	250.15313720703125	10.785720825195312	277	142	3	33.0	45.361010830324908	37.149804014670124	12565	18.6259765625	19.74498176574707	249.0	B	Blank	0	untreated	20150902	1.3	0.5	20.54	1.402	20150902_JanusFITC particle perfusion_short chamber_0p5 dynpcm2001.avi
34304260	4701	237.875	351.125	6.052618980407715	104	91	5	28.5	34.278846153846153	23.698205356739095	3565	10.158194541931152	11.651220321655273	87.5	B	Blank	0	untreated	20150902	1.3	0.5	20.54	1.402	20150902_JanusFITC particle perfusion_short chamber_0p5 dynpcm2001.avi
34304260	4690	415.0	349.5	5.757874965667725	95	85	6	28.0	33.284210526315789	22.381695132592398	3162	10.291215896606445	11.20889663696289	79.5	B	Blank	0	untreated	20150902	1.3	0.5	20.54	1.402	20150902_JanusFITC particle perfusion_short chamber_0p5 dynpcm2001.avi
34304260	4705	174.5731658935547	351.5243835449219	6.791870594024658	139	142	3	38.0	52.0	44.365227163793087	7228	12.331542015075684	12.70434856414795	120.0	B	Blank	0	untreated	20150902	1.3	0.5	20.54	1.402	20150902_JanusFITC particle perfusion_short chamber_0p5 dynpcm2001.avi
34304260	4709	116.7727279663086	351.2272644042969	5.685269355773926	98	88	6	26.0	32.030612244897959	21.989076175540607	3139	10.35513973236084	10.923506736755371	82.5	B	Blank	0	untreated	20150902	1.3	0.5	20.54	1.402	20150902_JanusFITC particle perfusion_short chamber_0p5 dynpcm2001.avi
34304260	4699	253.8203887939453	351.34466552734375	6.589402198791504	127	119	5	30.0	42.54330708661417	33.775021265783437	5403	11.580635070800781	12.287424087524414	109.5	B	Blank	0	untreated	20150902	1.3	0.5	20.54	1.402	20150902_JanusFITC particle perfusion_short chamber_0p5 dynpcm2001.avi
34304260	4691	399.9285583496094	350.3571472167969	6.264369010925293	117	115	5	29.0	39.581196581196579	31.414580782618764	4631	11.200685501098633	11.775507926940918	99.5	B	Blank	0	untreated	20150902	1.3	0.5	20.54	1.402	20150902_JanusFITC particle perfusion_short chamber_0p5 dynpcm2001.avi
34304260	4704	189.70388793945312	351.32525634765625	6.913126468658447	144	141	2	34.0	50.138888888888886	43.599122556013917	7220	12.550704956054688	13.049034118652344	125.0	B	Blank	0	untreated	20150902	1.3	0.5	20.54	1.402	20150902_JanusFITC particle perfusion_short chamber_0p5 dynpcm2001.avi
34304260	4698	277.7916564941406	351.0	6.718196868896484	136	142	4	34.0	49.786764705882355	43.384635408550714	6771	11.983607292175293	13.098527908325195	117.5	B	Blank	0	untreated	20150902	1.3	0.5	20.54	1.402	20150902_JanusFITC particle perfusion_short chamber_0p5 dynpcm2001.avi
34304260	4688	440.8333435058594	350.27777099609375	6.015145778656006	108	91	6	29.5	35.425925925925924	24.472283530142796	3826	10.718591690063477	11.69530963897705	91.0	B	Blank	0	untreated	20150902	1.3	0.5	20.54	1.402	20150902_JanusFITC particle perfusion_short chamber_0p5 dynpcm2001.avi
34304260	4703	205.0	351.0	6.595218181610107	122	127	4	31.0	41.66393442622951	34.736858738407719	5083	11.05426025390625	12.412481307983398	104.0	B	Blank	0	untreated	20150902	1.3	0.5	20.54	1.402	20150902_JanusFITC particle perfusion_short chamber_0p5 dynpcm2001.avi
34304260	4706	158.6976776123047	351.5581359863281	6.6591081619262695	130	127	5	30.5	45.253846153846155	36.221181975035535	5883	12.043598175048828	12.61251163482666	111.5	B	Blank	0	untreated	20150902	1.3	0.5	20.54	1.402	20150902_JanusFITC particle perfusion_short chamber_0p5 dynpcm2001.avi
34304260	4685	485.0	349.5	6.20142126083374	112	111	5	30.5	39.008928571428569	30.830902729854586	4369	10.682090759277344	11.648457527160645	95.0	B	Blank	0	untreated	20150902	1.3	0.5	20.54	1.402	20150902_JanusFITC particle perfusion_short chamber_0p5 dynpcm2001.avi
34304260	4687	458.0	350.0	6.26524543762207	117	106	5	32.0	39.794871794871796	29.63756523142229	4656	11.546927452087402	11.640344619750977	100.0	B	Blank	0	untreated	20150902	1.3	0.5	20.54	1.402	20150902_JanusFITC particle perfusion_short chamber_0p5 dynpcm2001.avi
34304260	4692	375.3888854980469	350.2037048339844	6.457353115081787	122	140	4	33.0	46.278688524590166	37.928375617320569	5646	11.923531532287598	12.418718338012695	104.5	B	Blank	0	untreated	20150902	1.3	0.5	20.54	1.402	20150902_JanusFITC particle perfusion_short chamber_0p5 dynpcm2001.avi
34304260	4695	316.0	350.3125	5.846795082092285	101	80	5	24.0	31.237623762376238	21.870070200873126	3155	10.363390922546387	11.538944244384766	85.0	B	Blank	0	untreated	20150902	1.3	0.5	20.54	1.402	20150902_JanusFITC particle perfusion_short chamber_0p5 dynpcm2001.avi
34304260	4697	293.5	351.0	6.695000171661377	133	138	4	33.0	45.451127819548873	38.658027629869885	6045	12.017626762390137	12.541577339172363	115.0	B	Blank	0	untreated	20150902	1.3	0.5	20.54	1.402	20150902_JanusFITC particle perfusion_short chamber_0p5 dynpcm2001.avi
34304260	4712	78.30000305175781	352.29998779296875	6.907903671264648	147	141	4	36.0	53.285714285714285	46.84349394707943	7833	12.805756568908691	13.179848670959473	127.5	B	Blank	0	untreated	20150902	1.3	0.5	20.54	1.402	20150902_JanusFITC particle perfusion_short chamber_0p5 dynpcm2001.avi
34304260	4707	150.8333282470703	351.5	6.536866664886475	124	123	5	31.0	41.241935483870968	32.487310417906038	5114	11.423598289489746	12.538816452026367	106.5	B	Blank	0	untreated	20150902	1.3	0.5	20.54	1.402	20150902_JanusFITC particle perfusion_short chamber_0p5 dynpcm2001.avi
34304260	4689	424.2704772949219	349.7950744628906	5.884503364562988	97	75	6	27.0	31.216494845360824	19.356784049650884	3028	10.049789428710938	11.657676696777344	80.5	B	Blank	0	untreated	20150902	1.3	0.5	20.54	1.402	20150902_JanusFITC particle perfusion_short chamber_0p5 dynpcm2001.avi
34304260	4708	135.0	351.5	6.027920246124268	101	78	6	24.0	30.643564356435643	19.82077326044314	3095	9.90755558013916	11.681386947631836	85.0	B	Blank	0	untreated	20150902	1.3	0.5	20.54	1.402	20150902_JanusFITC particle perfusion_short chamber_0p5 dynpcm2001.avi
34304260	4696	308.375	350.625	6.052618980407715	108	98	5	28.0	35.731481481481481	26.90608029915305	3859	10.605321884155273	11.731833457946777	92.0	B	Blank	0	untreated	20150902	1.3	0.5	20.54	1.402	20150902_JanusFITC particle perfusion_short chamber_0p5 dynpcm2001.avi
34304260	4710	101.76530456542969	351.8265380859375	6.613539218902588	126	141	5	33.5	48.912698412698411	41.082190139850418	6163	11.6395845413208	12.601466178894043	108.0	B	Blank	0	untreated	20150902	1.3	0.5	20.54	1.402	20150902_JanusFITC particle perfusion_short chamber_0p5 dynpcm2001.avi
34304260	4700	245.6999969482422	351.1000061035156	6.3242387771606445	121	113	5	27.0	37.991735537190081	30.014182836920209	4597	11.16480827331543	12.122625350952148	103.5	B	Blank	0	untreated	20150902	1.3	0.5	20.54	1.402	20150902_JanusFITC particle perfusion_short chamber_0p5 dynpcm2001.avi
34304260	4693	341.5	350.5	6.222768783569336	113	102	6	28.0	36.716814159292035	27.420833442194624	4149	10.531373023986816	12.52448558807373	96.0	B	Blank	0	untreated	20150902	1.3	0.5	20.54	1.402	20150902_JanusFITC particle perfusion_short chamber_0p5 dynpcm2001.avi
34304260	4686	476.0	350.0	6.26524543762207	116	112	5	30.0	39.827586206896555	31.335304497749917	4620	11.019990921020508	11.708857536315918	99.0	B	Blank	0	untreated	20150902	1.3	0.5	20.54	1.402	20150902_JanusFITC particle perfusion_short chamber_0p5 dynpcm2001.avi
34304260	4702	220.68032836914062	351.0082092285156	5.850743770599365	95	70	7	26.0	30.157894736842106	18.367772571873751	2865	10.1238431930542	11.068740844726562	79.5	B	Blank	0	untreated	20150902	1.3	0.5	20.54	1.402	20150902_JanusFITC particle perfusion_short chamber_0p5 dynpcm2001.avi
34304260	4711	93.36363983154297	351.7272644042969	6.960015296936035	143	143	3	35.0	50.6013986013986	44.484638640400256	7236	12.548436164855957	13.108976364135742	124.0	B	Blank	0	untreated	20150902	1.3	0.5	20.54	1.402	20150902_JanusFITC particle perfusion_short chamber_0p5 dynpcm2001.avi
34304260	4694	333.6333312988281	350.6333312988281	6.0412983894348145	108	78	6	24.5	31.824074074074073	21.222292918892006	3437	10.605321884155273	11.731833457946777	92.0	B	Blank	0	untreated	20150902	1.3	0.5	20.54	1.402	20150902_JanusFITC particle perfusion_short chamber_0p5 dynpcm2001.avi
34304260	4715	30.72222137451172	352.1666564941406	6.015131950378418	98	58	5	27.0	28.306122448979593	16.354122093661708	2774	9.798654556274414	11.650367736816406	82.5	B	Blank	0	untreated	20150902	1.3	0.5	20.54	1.402	20150902_JanusFITC particle perfusion_short chamber_0p5 dynpcm2001.avi
34304260	4717	1.5	352.0	4.152062892913818	22	56	4	17.0	21.272727272727273	15.954998698560724	468	4.074233055114746	8.06247329711914	12.5	B	Blank	0	untreated	20150902	1.3	0.5	20.54	1.402	20150902_JanusFITC particle perfusion_short chamber_0p5 dynpcm2001.avi
34304260	4713	62.5	352.5	6.714778423309326	136	140	4	35.5	47.080882352941174	39.422309141461803	6403	11.940485954284668	13.079771995544434	117.5	B	Blank	0	untreated	20150902	1.3	0.5	20.54	1.402	20150902_JanusFITC particle perfusion_short chamber_0p5 dynpcm2001.avi
34304260	4716	5.0	352.5	6.452931880950928	111	141	4	37.0	50.198198198198199	40.91516598480716	5572	11.331793785095215	12.354634284973145	93.5	B	Blank	0	untreated	20150902	1.3	0.5	20.54	1.402	20150902_JanusFITC particle perfusion_short chamber_0p5 dynpcm2001.avi
34304260	4714	46.91666793823242	352.2916564941406	6.308166027069092	114	112	5	30.0	38.39473684210526	29.070880837189065	4377	10.765512466430664	12.114622116088867	97.0	B	Blank	0	untreated	20150902	1.3	0.5	20.54	1.402	20150902_JanusFITC particle perfusion_short chamber_0p5 dynpcm2001.avi
284692	4812	259.5	61.83333206176758	6.53687047958374	126	119	5	33.0	43.301587301587304	33.345538204014559	5456	11.92274284362793	12.299370765686035	108.0	B	Blank	0	untreated	20150902	1.3	0.5	20.54	1.402	20150902_JanusFITC particle perfusion_short chamber_0p5 dynpcm2001.avi
284692	4823	36.10975646972656	63.86585235595703	6.42073392868042	126	123	4	31.5	42.031746031746032	33.343316721154871	5296	11.610611915588379	12.120253562927246	108.0	B	Blank	0	untreated	20150902	1.3	0.5	20.54	1.402	20150902_JanusFITC particle perfusion_short chamber_0p5 dynpcm2001.avi
284692	4808	334.0	61.5	4.74806547164917	52	34	6	19.0	19.71153846153846	7.2386158325744594	1025	6.643032550811768	9.016496658325195	40.5	B	Blank	0	untreated	20150902	1.3	0.5	20.54	1.402	20150902_JanusFITC particle perfusion_short chamber_0p5 dynpcm2001.avi
284692	4804	395.5	60.318180084228516	6.052776336669922	110	84	5	26.0	33.345454545454544	23.751147862648416	3668	10.524785995483398	11.761954307556152	93.0	B	Blank	0	untreated	20150902	1.3	0.5	20.54	1.402	20150902_JanusFITC particle perfusion_short chamber_0p5 dynpcm2001.avi
284692	4814	224.60000610351562	62.0	5.407256603240967	83	66	6	26.0	29.072289156626507	17.288329605340547	2413	9.074939727783203	10.502684593200684	68.0	B	Blank	0	untreated	20150902	1.3	0.5	20.54	1.402	20150902_JanusFITC particle perfusion_short chamber_0p5 dynpcm2001.avi
284692	4822	91.0	64.5	4.4001617431640625	51	38	7	19.0	19.921568627450981	7.6794687756812197	1016	6.872747421264648	8.59799861907959	40.0	B	Blank	0	untreated	20150902	1.3	0.5	20.54	1.402	20150902_JanusFITC particle perfusion_short chamber_0p5 dynpcm2001.avi
284692	4809	314.6428527832031	63.64285659790039	2.8015120029449463	25	25	9	16.0	16.48	4.7084604702598911	412	5.026121616363525	5.256349086761475	17.5	B	Blank	0	untreated	20150902	1.3	0.5	20.54	1.402	20150902_JanusFITC particle perfusion_short chamber_0p5 dynpcm2001.avi
284692	4815	216.5	62.5	4.885718822479248	62	42	8	20.5	22.06451612903226	9.7349900471177548	1368	7.293808937072754	9.521404266357422	49.5	B	Blank	0	untreated	20150902	1.3	0.5	20.54	1.402	20150902_JanusFITC particle perfusion_short chamber_0p5 dynpcm2001.avi
284692	4825	9.7619047164917	63.80952453613281	6.602690696716309	126	128	5	34.0	46.738095238095241	36.457885808720761	5889	12.10683822631836	12.630168914794922	107.5	B	Blank	0	untreated	20150902	1.3	0.5	20.54	1.402	20150902_JanusFITC particle perfusion_short chamber_0p5 dynpcm2001.avi
284692	4810	296.0	61.5	5.072161674499512	67	49	6	22.0	24.35820895522388	12.145512644148601	1632	7.957023620605469	9.986518859863281	54.0	B	Blank	0	untreated	20150902	1.3	0.5	20.54	1.402	20150902_JanusFITC particle perfusion_short chamber_0p5 dynpcm2001.avi
284692	4807	342.5	61.0	5.376758098602295	79	59	6	21.0	25.784810126582279	14.943497706297718	2037	8.824685096740723	10.393789291381836	65.0	B	Blank	0	untreated	20150902	1.3	0.5	20.54	1.402	20150902_JanusFITC particle perfusion_short chamber_0p5 dynpcm2001.avi
284692	4826	2.5	63.5	5.871903419494629	67	118	4	32.0	44.522388059701491	35.281113381827254	2983	9.417886734008789	11.379895210266113	52.0	B	Blank	0	untreated	20150902	1.3	0.5	20.54	1.402	20150902_JanusFITC particle perfusion_short chamber_0p5 dynpcm2001.avi
284692	4821	116.61111450195312	62.907405853271484	6.306859016418457	117	111	6	31.0	39.880341880341881	30.430293721084809	4666	11.126896858215332	11.747392654418945	99.5	B	Blank	0	untreated	20150902	1.3	0.5	20.54	1.402	20150902_JanusFITC particle perfusion_short chamber_0p5 dynpcm2001.avi
284692	4818	161.06817626953125	62.6136360168457	6.161977767944336	113	101	6	31.0	38.769911504424776	28.249836353056448	4381	11.110397338867188	12.110710144042969	95.5	B	Blank	0	untreated	20150902	1.3	0.5	20.54	1.402	20150902_JanusFITC particle perfusion_short chamber_0p5 dynpcm2001.avi
284692	4816	197.27777099609375	64.55555725097656	2.841007709503174	26	27	10	17.0	17.346153846153847	4.7550969228357625	451	4.848893642425537	5.640331268310547	18.0	B	Blank	0	untreated	20150902	1.3	0.5	20.54	1.402	20150902_JanusFITC particle perfusion_short chamber_0p5 dynpcm2001.avi
284692	4800	461.0714416503906	59.35714340209961	4.907835006713867	66	44	8	21.0	22.59090909090909	10.545683121869679	1491	8.119046211242676	9.525347709655762	53.0	B	Blank	0	untreated	20150902	1.3	0.5	20.54	1.402	20150902_JanusFITC particle perfusion_short chamber_0p5 dynpcm2001.avi
284692	4806	358.5	60.5	6.222768783569336	115	98	6	27.0	36.182608695652171	26.445212473336724	4161	11.285173416137695	12.017629623413086	98.0	B	Blank	0	untreated	20150902	1.3	0.5	20.54	1.402	20150902_JanusFITC particle perfusion_short chamber_0p5 dynpcm2001.avi
284692	4824	18.16666603088379	63.5	6.536870956420898	130	133	3	35.0	46.915384615384617	37.829787737134957	6099	11.964458465576172	12.643202781677246	112.0	B	Blank	0	untreated	20150902	1.3	0.5	20.54	1.402	20150902_JanusFITC particle perfusion_short chamber_0p5 dynpcm2001.avi
284692	4805	367.5	60.5	6.222768783569336	120	104	5	29.5	38.81666666666667	28.864621752049498	4658	12.083045959472656	12.083045959472656	103.0	B	Blank	0	untreated	20150902	1.3	0.5	20.54	1.402	20150902_JanusFITC particle perfusion_short chamber_0p5 dynpcm2001.avi
284692	4817	178.0	63.0	5.25199031829834	69	49	7	21.0	24.579710144927535	12.396125852372913	1696	7.603625774383545	9.939748764038086	56.0	B	Blank	0	untreated	20150902	1.3	0.5	20.54	1.402	20150902_JanusFITC particle perfusion_short chamber_0p5 dynpcm2001.avi
284692	4803	413.95947265625	60.33783721923828	4.902666091918945	67	46	7	22.0	23.328358208955223	11.362924864823608	1563	7.9452056884765625	9.537626266479492	53.5	B	Blank	0	untreated	20150902	1.3	0.5	20.54	1.402	20150902_JanusFITC particle perfusion_short chamber_0p5 dynpcm2001.avi
284692	4813	250.28125	61.6875	6.508325099945068	127	119	4	32.0	42.889763779527556	33.231999649909753	5447	11.866329193115234	12.491094589233398	109.0	B	Blank	0	untreated	20150902	1.3	0.5	20.54	1.402	20150902_JanusFITC particle perfusion_short chamber_0p5 dynpcm2001.avi
284692	4820	133.5	62.5	6.714778423309326	135	134	4	32.0	44.925925925925924	37.069430278596109	6065	12.383976936340332	12.684556007385254	116.5	B	Blank	0	untreated	20150902	1.3	0.5	20.54	1.402	20150902_JanusFITC particle perfusion_short chamber_0p5 dynpcm2001.avi
284692	4811	277.8157958984375	61.71052551269531	6.172030448913574	113	94	5	29.0	36.584070796460175	26.494188931639901	4134	10.85805606842041	12.02925968170166	96.0	B	Blank	0	untreated	20150902	1.3	0.5	20.54	1.402	20150902_JanusFITC particle perfusion_short chamber_0p5 dynpcm2001.avi
284692	4802	423.0	61.0	3.7137176990509033	41	34	7	19.0	19.243902439024389	6.9450122049617171	789	5.8743391036987305	7.607527732849121	30.5	B	Blank	0	untreated	20150902	1.3	0.5	20.54	1.402	20150902_JanusFITC particle perfusion_short chamber_0p5 dynpcm2001.avi
284692	4799	477.5	59.0	5.757874965667725	101	78	6	27.0	31.950495049504951	20.835221624714382	3227	10.722289085388184	11.175532341003418	85.0	B	Blank	0	untreated	20150902	1.3	0.5	20.54	1.402	20150902_JanusFITC particle perfusion_short chamber_0p5 dynpcm2001.avi
284692	4819	152.1521759033203	62.89130401611328	6.402896881103516	127	121	5	33.0	43.220472440944881	34.343772346517184	5489	11.994123458862305	12.00271987915039	109.5	B	Blank	0	untreated	20150902	1.3	0.5	20.54	1.402	20150902_JanusFITC particle perfusion_short chamber_0p5 dynpcm2001.avi
284692	4798	495.5	59.0	5.757874965667725	85	81	5	32.0	35.72941176470588	22.158460466427144	3037	10.862701416015625	11.201315879821777	69.0	B	Blank	0	untreated	20150902	1.3	0.5	20.54	1.402	20150902_JanusFITC particle perfusion_short chamber_0p5 dynpcm2001.avi
73610261	4919	149.0	187.31817626953125	5.852266788482666	100	89	5	28.0	35.039999999999999	25.374759112157104	3504	9.991190910339355	11.36709213256836	84.0	B	Blank	0	untreated	20150902	1.3	0.5	20.54	1.402	20150902_JanusFITC particle perfusion_short chamber_0p5 dynpcm2001.avi
73610261	4905	399.5	184.0	3.4547250270843506	33	27	10	17.0	17.424242424242426	5.4385286726327617	575	5.410157203674316	6.518815517425537	23.5	B	Blank	0	untreated	20150902	1.3	0.5	20.54	1.402	20150902_JanusFITC particle perfusion_short chamber_0p5 dynpcm2001.avi
73610261	4923	31.0	188.5	3.7492566108703613	37	35	6	17.0	19.216216216216218	7.7149736302473997	711	5.306358814239502	7.4509172439575195	27.5	B	Blank	0	untreated	20150902	1.3	0.5	20.54	1.402	20150902_JanusFITC particle perfusion_short chamber_0p5 dynpcm2001.avi
73610261	4917	178.35714721679688	188.07142639160156	3.458644151687622	31	29	8	17.0	18.193548387096776	5.7103152550603387	564	4.9856414794921875	6.778076171875	22.0	B	Blank	0	untreated	20150902	1.3	0.5	20.54	1.402	20150902_JanusFITC particle perfusion_short chamber_0p5 dynpcm2001.avi
73610261	4908	355.0	186.0	3.257146120071411	28	20	9	15.0	15.392857142857142	3.0512208998353163	431	4.392477512359619	6.570107460021973	19.5	B	Blank	0	untreated	20150902	1.3	0.5	20.54	1.402	20150902_JanusFITC particle perfusion_short chamber_0p5 dynpcm2001.avi
73610261	4922	83.5	187.5	6.222768783569336	115	122	3	31.0	44.460869565217394	36.926787014900931	5113	11.17154598236084	12.069717407226562	98.0	B	Blank	0	untreated	20150902	1.3	0.5	20.54	1.402	20150902_JanusFITC particle perfusion_short chamber_0p5 dynpcm2001.avi
73610261	4915	222.89999389648438	186.5	4.101932048797607	50	40	7	18.5	21.100000000000001	9.8331073420358841	1055	6.586427211761475	8.613698959350586	38.0	B	Blank	0	untreated	20150902	1.3	0.5	20.54	1.402	20150902_JanusFITC particle perfusion_short chamber_0p5 dynpcm2001.avi
73610261	4903	451.0	184.0	5.826559543609619	99	91	5	29.0	36.757575757575758	26.085752490812634	3639	10.256437301635742	10.74892520904541	82.5	B	Blank	0	untreated	20150902	1.3	0.5	20.54	1.402	20150902_JanusFITC particle perfusion_short chamber_0p5 dynpcm2001.avi
73610261	4921	105.93038177490234	187.6012725830078	6.327033519744873	119	138	3	32.0	48.042016806722692	40.413699931470987	5717	11.4600191116333	11.817909240722656	101.0	B	Blank	0	untreated	20150902	1.3	0.5	20.54	1.402	20150902_JanusFITC particle perfusion_short chamber_0p5 dynpcm2001.avi
73610261	4901	471.6875	183.625	5.8026838302612305	101	88	3	31.0	35.059405940594061	25.619771828765078	3541	10.337689399719238	10.81076717376709	84.5	B	Blank	0	untreated	20150902	1.3	0.5	20.54	1.402	20150902_JanusFITC particle perfusion_short chamber_0p5 dynpcm2001.avi
73610261	4902	461.5	183.5	5.871903419494629	103	93	5	30.0	36.524271844660191	26.571334528859236	3762	10.516098022460938	11.07811164855957	87.0	B	Blank	0	untreated	20150902	1.3	0.5	20.54	1.402	20150902_JanusFITC particle perfusion_short chamber_0p5 dynpcm2001.avi
73610261	4909	337.0	185.14999389648438	5.403568744659424	86	62	5	22.0	27.569767441860463	17.125759665835655	2371	9.29859733581543	10.470074653625488	71.0	B	Blank	0	untreated	20150902	1.3	0.5	20.54	1.402	20150902_JanusFITC particle perfusion_short chamber_0p5 dynpcm2001.avi
73610261	4912	264.0	185.88888549804688	5.908040523529053	102	108	5	29.0	40.882352941176471	31.394796033627607	4170	10.662596702575684	11.159960746765137	85.5	B	Blank	0	untreated	20150902	1.3	0.5	20.54	1.402	20150902_JanusFITC particle perfusion_short chamber_0p5 dynpcm2001.avi
73610261	4914	242.89999389648438	186.0	5.232763767242432	77	70	5	23.0	29.129870129870131	19.001264926691132	2243	8.824909210205078	9.848994255065918	63.0	B	Blank	0	untreated	20150902	1.3	0.5	20.54	1.402	20150902_JanusFITC particle perfusion_short chamber_0p5 dynpcm2001.avi
73610261	4904	430.0	184.0	5.25199031829834	77	60	6	24.0	27.103896103896105	16.585539324679932	2087	8.77212905883789	10.022522926330566	63.0	B	Blank	0	untreated	20150902	1.3	0.5	20.54	1.402	20150902_JanusFITC particle perfusion_short chamber_0p5 dynpcm2001.avi
73610261	4913	253.0	186.0	5.546719551086426	92	81	5	26.0	33.554347826086953	23.789093285732385	3087	10.305214881896973	10.781335830688477	77.0	B	Blank	0	untreated	20150902	1.3	0.5	20.54	1.402	20150902_JanusFITC particle perfusion_short chamber_0p5 dynpcm2001.avi
73610261	4918	158.5	187.1999969482422	5.574381351470947	89	77	6	26.0	31.056179775280899	20.662270642465998	2764	9.23896312713623	11.211512565612793	73.5	B	Blank	0	untreated	20150902	1.3	0.5	20.54	1.402	20150902_JanusFITC particle perfusion_short chamber_0p5 dynpcm2001.avi
73610261	4910	317.5	185.5	5.871903419494629	104	91	5	25.5	35.019230769230766	25.912938841595789	3642	10.51475715637207	11.329795837402344	88.0	B	Blank	0	untreated	20150902	1.3	0.5	20.54	1.402	20150902_JanusFITC particle perfusion_short chamber_0p5 dynpcm2001.avi
73610261	4920	116.5	187.5	6.222768306732178	118	132	3	29.5	45.211864406779661	38.847125778746495	5335	11.79840087890625	11.79840087890625	101.0	B	Blank	0	untreated	20150902	1.3	0.5	20.54	1.402	20150902_JanusFITC particle perfusion_short chamber_0p5 dynpcm2001.avi
73610261	4911	296.0	185.75	6.011397838592529	108	112	4	29.0	41.00925925925926	32.587913963436506	4429	11.044831275939941	11.115680694580078	91.0	B	Blank	0	untreated	20150902	1.3	0.5	20.54	1.402	20150902_JanusFITC particle perfusion_short chamber_0p5 dynpcm2001.avi
39647509	4961	261.0	259.5	6.452931880950928	122	145	0	34.5	57.950819672131146	54.614573875990338	7070	11.349206924438477	12.328398704528809	104.0	B	Blank	0	untreated	20150902	1.3	0.5	20.54	1.402	20150902_JanusFITC particle perfusion_short chamber_0p5 dynpcm2001.avi
39647509	4956	449.0	258.0	6.005880355834961	107	142	0	33.0	54.439252336448597	51.162591760999383	5825	11.102466583251953	11.714300155639648	90.0	B	Blank	0	untreated	20150902	1.3	0.5	20.54	1.402	20150902_JanusFITC particle perfusion_short chamber_0p5 dynpcm2001.avi
39647509	4963	189.1521759033203	260.89129638671875	6.40288782119751	122	146	0	39.0	56.918032786885249	54.891486121156262	6944	11.425491333007812	11.953315734863281	104.5	B	Blank	0	untreated	20150902	1.3	0.5	20.54	1.402	20150902_JanusFITC particle perfusion_short chamber_0p5 dynpcm2001.avi
39647509	4958	342.5	257.5	6.222768783569336	115	142	0	40.0	56.895652173913042	51.819313826451179	6543	11.586084365844727	11.921303749084473	98.5	B	Blank	0	untreated	20150902	1.3	0.5	20.54	1.402	20150902_JanusFITC particle perfusion_short chamber_0p5 dynpcm2001.avi
39647509	4964	170.72727966308594	261.0	6.248435974121094	120	147	0	41.0	58.533333333333331	54.939198715994721	7024	11.733320236206055	12.123211860656738	102.5	B	Blank	0	untreated	20150902	1.3	0.5	20.54	1.402	20150902_JanusFITC particle perfusion_short chamber_0p5 dynpcm2001.avi
39647509	4959	326.5	257.5	6.222768783569336	117	142	0	40.0	56.777777777777779	51.912831460780517	6643	11.392341613769531	12.253281593322754	100.0	B	Blank	0	untreated	20150902	1.3	0.5	20.54	1.402	20150902_JanusFITC particle perfusion_short chamber_0p5 dynpcm2001.avi
39647509	4967	56.155738830566406	261.3688659667969	6.495273113250732	127	146	0	35.0	56.582677165354333	52.053794243983695	7186	11.859886169433594	12.371805191040039	109.0	B	Blank	0	untreated	20150902	1.3	0.5	20.54	1.402	20150902_JanusFITC particle perfusion_short chamber_0p5 dynpcm2001.avi
39647509	4965	133.875	261.5	6.39227819442749	121	145	0	32.0	58.752066115702476	54.083694093557881	7109	11.687589645385742	12.284125328063965	103.5	B	Blank	0	untreated	20150902	1.3	0.5	20.54	1.402	20150902_JanusFITC particle perfusion_short chamber_0p5 dynpcm2001.avi
39647509	4955	486.19232177734375	257.6538391113281	5.951539516448975	106	141	0	33.0	52.622641509433961	48.763281273614048	5578	10.697999000549316	11.310102462768555	89.5	B	Blank	0	untreated	20150902	1.3	0.5	20.54	1.402	20150902_JanusFITC particle perfusion_short chamber_0p5 dynpcm2001.avi
39647509	4966	95.33333587646484	261.6666564941406	6.312097549438477	121	146	0	38.0	58.867768595041319	53.13804603429773	7123	12.034366607666016	12.091711044311523	103.5	B	Blank	0	untreated	20150902	1.3	0.5	20.54	1.402	20150902_JanusFITC particle perfusion_short chamber_0p5 dynpcm2001.avi
39647509	4962	225.5	260.5	6.222768783569336	117	147	0	37.0	58.547008547008545	54.631085313255504	6850	11.520781517028809	11.858482360839844	100.0	B	Blank	0	untreated	20150902	1.3	0.5	20.54	1.402	20150902_JanusFITC particle perfusion_short chamber_0p5 dynpcm2001.avi
39647509	4957	359.3571472167969	257.9285583496094	6.264369010925293	118	143	0	33.0	55.296610169491522	52.37791443645348	6525	11.177331924438477	12.197389602661133	100.5	B	Blank	0	untreated	20150902	1.3	0.5	20.54	1.402	20150902_JanusFITC particle perfusion_short chamber_0p5 dynpcm2001.avi
39647509	4960	295.2894592285156	258.5789489746094	6.061211109161377	116	145	0	34.0	57.03448275862069	53.186226346755632	6616	11.488226890563965	11.660758018493652	99.0	B	Blank	0	untreated	20150902	1.3	0.5	20.54	1.402	20150902_JanusFITC particle perfusion_short chamber_0p5 dynpcm2001.avi
61155393	5115	290.0	364.0	4.606299877166748	61	51	5	21.0	24.393442622950818	12.903524348307466	1488	7.906079292297363	8.883934020996094	48.5	B	Blank	0	untreated	20150902	1.3	0.5	20.54	1.402	20150902_JanusFITC particle perfusion_short chamber_0p5 dynpcm2001.avi
61155393	5119	219.5	367.0	6.695000171661377	134	145	4	37.0	54.067164179104481	47.063659295537981	7245	12.339449882507324	12.806618690490723	116.0	B	Blank	0	untreated	20150902	1.3	0.5	20.54	1.402	20150902_JanusFITC particle perfusion_short chamber_0p5 dynpcm2001.avi
61155393	5107	413.5	363.0	4.152062892913818	49	44	8	21.0	22.367346938775512	10.147270423266486	1096	7.001227378845215	7.98346471786499	37.5	B	Blank	0	untreated	20150902	1.3	0.5	20.54	1.402	20150902_JanusFITC particle perfusion_short chamber_0p5 dynpcm2001.avi
61155393	5125	105.46385192871094	367.6566162109375	6.872945308685303	147	144	1	38.0	55.639455782312922	49.291158509278517	8179	12.766850471496582	13.020523071289062	128.0	B	Blank	0	untreated	20150902	1.3	0.5	20.54	1.402	20150902_JanusFITC particle perfusion_short chamber_0p5 dynpcm2001.avi
61155393	5113	317.5	365.0	5.376758098602295	79	76	5	22.0	29.189873417721518	19.72152711200496	2306	8.682088851928711	10.258316993713379	65.0	B	Blank	0	untreated	20150902	1.3	0.5	20.54	1.402	20150902_JanusFITC particle perfusion_short chamber_0p5 dynpcm2001.avi
61155393	5118	237.256103515625	366.5243835449219	7.110564231872559	153	145	3	40.0	57.444444444444443	50.507734331543077	8789	13.270346641540527	13.489072799682617	133.5	B	Blank	0	untreated	20150902	1.3	0.5	20.54	1.402	20150902_JanusFITC particle perfusion_short chamber_0p5 dynpcm2001.avi
61155393	5105	448.8125	364.8125	6.271195411682129	110	118	5	29.5	40.372727272727275	32.916107991213913	4441	10.203269004821777	11.994526863098145	93.0	B	Blank	0	untreated	20150902	1.3	0.5	20.54	1.402	20150902_JanusFITC particle perfusion_short chamber_0p5 dynpcm2001.avi
61155393	5112	334.0	366.0	6.514292240142822	123	141	3	30.0	48.146341463414636	42.070533674868919	5922	11.1891508102417	12.622844696044922	105.5	B	Blank	0	untreated	20150902	1.3	0.5	20.54	1.402	20150902_JanusFITC particle perfusion_short chamber_0p5 dynpcm2001.avi
61155393	5121	194.5	365.5	5.302249908447266	79	74	6	22.0	27.962025316455698	18.890385363703743	2209	8.495123863220215	10.39228343963623	65.0	B	Blank	0	untreated	20150902	1.3	0.5	20.54	1.402	20150902_JanusFITC particle perfusion_short chamber_0p5 dynpcm2001.avi
61155393	5103	474.7608642578125	364.63043212890625	6.874163627624512	140	142	3	36.0	55.00714285714286	48.412438842655696	7701	12.508827209472656	12.876790046691895	121.0	B	Blank	0	untreated	20150902	1.3	0.5	20.54	1.402	20150902_JanusFITC particle perfusion_short chamber_0p5 dynpcm2001.avi
61155393	5104	466.0479431152344	364.78765869140625	6.737408638000488	137	143	4	33.0	52.678832116788321	47.099666697500211	7217	12.091633796691895	13.061866760253906	118.0	B	Blank	0	untreated	20150902	1.3	0.5	20.54	1.402	20150902_JanusFITC particle perfusion_short chamber_0p5 dynpcm2001.avi
61155393	5123	157.89999389648438	366.8333435058594	6.009205341339111	99	110	4	27.0	37.202020202020201	30.207357387948196	3683	9.566709518432617	11.555022239685059	83.0	B	Blank	0	untreated	20150902	1.3	0.5	20.54	1.402	20150902_JanusFITC particle perfusion_short chamber_0p5 dynpcm2001.avi
61155393	5122	176.0	365.0	4.606299877166748	63	53	6	20.0	24.015873015873016	13.486609541921792	1513	7.6963114738464355	9.035787582397461	50.5	B	Blank	0	untreated	20150902	1.3	0.5	20.54	1.402	20150902_JanusFITC particle perfusion_short chamber_0p5 dynpcm2001.avi
61155393	5117	255.5	366.5	6.714778423309326	140	144	2	38.0	55.0	48.515829522803323	7700	12.304974555969238	12.803672790527344	121.0	B	Blank	0	untreated	20150902	1.3	0.5	20.54	1.402	20150902_JanusFITC particle perfusion_short chamber_0p5 dynpcm2001.avi
61155393	5109	386.5	365.0	6.20142126083374	109	127	5	32.0	42.577981651376149	35.634817933269666	4641	10.807589530944824	11.642912864685059	92.0	B	Blank	0	untreated	20150902	1.3	0.5	20.54	1.402	20150902_JanusFITC particle perfusion_short chamber_0p5 dynpcm2001.avi
61155393	5111	351.6363525390625	365.7272644042969	6.960036754608154	148	144	2	38.0	55.695945945945944	49.560317984248059	8243	12.744885444641113	13.13237476348877	128.5	B	Blank	0	untreated	20150902	1.3	0.5	20.54	1.402	20150902_JanusFITC particle perfusion_short chamber_0p5 dynpcm2001.avi
61155393	5128	53.16666793823242	366.5	5.004899501800537	68	64	5	22.0	26.75	16.362057076196315	1819	8.035573959350586	9.605535507202148	55.0	B	Blank	0	untreated	20150902	1.3	0.5	20.54	1.402	20150902_JanusFITC particle perfusion_short chamber_0p5 dynpcm2001.avi
61155393	5108	395.34210205078125	364.7368469238281	5.594522953033447	90	92	4	26.5	33.677777777777777	25.019915524228011	3031	9.342039108276367	10.85842227935791	74.5	B	Blank	0	untreated	20150902	1.3	0.5	20.54	1.402	20150902_JanusFITC particle perfusion_short chamber_0p5 dynpcm2001.avi
61155393	5120	211.57691955566406	366.73077392578125	6.4719977378845215	121	141	4	28.0	45.702479338842977	39.97946676042492	5530	11.398767471313477	12.312261581420898	103.5	B	Blank	0	untreated	20150902	1.3	0.5	20.54	1.402	20150902_JanusFITC particle perfusion_short chamber_0p5 dynpcm2001.avi
61155393	5124	114.24193572998047	367.5403137207031	7.1213297843933105	154	145	0	40.5	57.876623376623378	50.779422143952544	8913	13.079511642456055	13.385316848754883	134.0	B	Blank	0	untreated	20150902	1.3	0.5	20.54	1.402	20150902_JanusFITC particle perfusion_short chamber_0p5 dynpcm2001.avi
61155393	5110	369.5505065917969	365.580810546875	6.801910400390625	140	145	1	37.0	54.785714285714285	48.745371313487766	7670	12.419561386108398	12.93461799621582	121.5	B	Blank	0	untreated	20150902	1.3	0.5	20.54	1.402	20150902_JanusFITC particle perfusion_short chamber_0p5 dynpcm2001.avi
61155393	5126	96.65625	367.875	6.535330295562744	128	143	2	35.0	52.109375	44.728038321721364	6670	12.065055847167969	12.6558837890625	110.5	B	Blank	0	untreated	20150902	1.3	0.5	20.54	1.402	20150902_JanusFITC particle perfusion_short chamber_0p5 dynpcm2001.avi
61155393	5114	299.5	364.0	4.152062892913818	49	38	9	20.0	20.775510204081634	8.5529928074435784	1018	6.702729225158691	8.24344539642334	37.5	B	Blank	0	untreated	20150902	1.3	0.5	20.54	1.402	20150902_JanusFITC particle perfusion_short chamber_0p5 dynpcm2001.avi
61155393	5102	483.5	364.5	6.714777946472168	142	142	3	34.5	52.950704225352112	48.22589560128791	7519	12.560140609741211	12.79658317565918	123.0	B	Blank	0	untreated	20150902	1.3	0.5	20.54	1.402	20150902_JanusFITC particle perfusion_short chamber_0p5 dynpcm2001.avi
61155393	5106	431.80767822265625	363.80767822265625	4.872833251953125	66	62	6	22.0	25.454545454545453	15.662328688445523	1680	7.74517822265625	9.619720458984375	53.0	B	Blank	0	untreated	20150902	1.3	0.5	20.54	1.402	20150902_JanusFITC particle perfusion_short chamber_0p5 dynpcm2001.avi
61155393	5116	273.0	366.0	6.005880355834961	101	124	3	29.0	41.356435643564353	33.81182175313333	4177	10.120386123657227	11.5804443359375	84.5	B	Blank	0	untreated	20150902	1.3	0.5	20.54	1.402	20150902_JanusFITC particle perfusion_short chamber_0p5 dynpcm2001.avi
61155393	5127	80.25	366.75	5.4136271476745605	86	89	4	24.5	32.360465116279073	23.681958981026373	2783	9.40711784362793	10.474547386169434	71.5	B	Blank	0	untreated	20150902	1.3	0.5	20.54	1.402	20150902_JanusFITC particle perfusion_short chamber_0p5 dynpcm2001.avi
61155393	5129	44.0	367.0	5.826559543609619	89	97	3	25.0	33.179775280898873	25.357028942749459	2953	9.241504669189453	10.798284530639648	74.0	B	Blank	0	untreated	20150902	1.3	0.5	20.54	1.402	20150902_JanusFITC particle perfusion_short chamber_0p5 dynpcm2001.avi
61155393	5130	27.0	367.9285583496094	6.537933826446533	128	144	2	32.5	50.6484375	45.727554234931411	6483	11.650324821472168	12.538803100585938	110.0	B	Blank	0	untreated	20150902	1.3	0.5	20.54	1.402	20150902_JanusFITC particle perfusion_short chamber_0p5 dynpcm2001.avi
61155393	5132	2.5	368.0	6.3701982498168945	76	145	1	40.0	58.789473684210527	52.305105866664604	4468	10.376924514770508	12.272957801818848	60.0	B	Blank	0	untreated	20150902	1.3	0.5	20.54	1.402	20150902_JanusFITC particle perfusion_short chamber_0p5 dynpcm2001.avi
61155393	5131	18.285715103149414	368.1428527832031	6.9172749519348145	141	144	2	38.0	56.659574468085104	49.921900676905416	7989	12.235406875610352	13.577154159545898	122.5	B	Blank	0	untreated	20150902	1.3	0.5	20.54	1.402	20150902_JanusFITC particle perfusion_short chamber_0p5 dynpcm2001.avi
63520208	5265	419.6953125	291.84375	7.262120723724365	157	143	4	37.0	54.044585987261144	46.083881420073787	8485	13.438935279846191	13.791522979736328	137.0	B	Blank	0	untreated	20150902	1.3	0.5	20.54	1.402	20150902_JanusFITC particle perfusion_short chamber_0p5 dynpcm2001.avi
63520208	5260	488.1666564941406	291.5	7.057146072387695	154	142	4	36.5	51.324675324675326	43.726107853449165	7904	13.183817863464355	13.337529182434082	134.0	B	Blank	0	untreated	20150902	1.3	0.5	20.54	1.402	20150902_JanusFITC particle perfusion_short chamber_0p5 dynpcm2001.avi
63520208	5273	299.8999938964844	292.8999938964844	7.371511459350586	169	143	3	37.0	55.887573964497044	48.588774600634608	9445	13.754446029663086	13.967830657958984	148.5	B	Blank	0	untreated	20150902	1.3	0.5	20.54	1.402	20150902_JanusFITC particle perfusion_short chamber_0p5 dynpcm2001.avi
63520208	5283	168.09091186523438	293.68182373046875	7.506259441375732	175	143	1	40.0	57.542857142857144	50.395885805514411	10070	14.003190040588379	14.231755256652832	154.0	B	Blank	0	untreated	20150902	1.3	0.5	20.54	1.402	20150902_JanusFITC particle perfusion_short chamber_0p5 dynpcm2001.avi
63520208	5267	390.5535583496094	292.1071472167969	7.277737140655518	159	142	4	36.0	55.496855345911946	47.06330197326654	8824	13.387825012207031	13.778889656066895	139.0	B	Blank	0	untreated	20150902	1.3	0.5	20.54	1.402	20150902_JanusFITC particle perfusion_short chamber_0p5 dynpcm2001.avi
63520208	5262	449.6953125	291.84375	7.262120723724365	159	143	2	36.0	53.044025157232703	45.535989762739568	8434	13.504597663879395	13.876717567443848	139.0	B	Blank	0	untreated	20150902	1.3	0.5	20.54	1.402	20150902_JanusFITC particle perfusion_short chamber_0p5 dynpcm2001.avi
63520208	5275	276.5	293.0	7.373678207397461	166	143	4	40.5	58.69879518072289	48.794068111664558	9744	13.740066528320312	14.340676307678223	146.0	B	Blank	0	untreated	20150902	1.3	0.5	20.54	1.402	20150902_JanusFITC particle perfusion_short chamber_0p5 dynpcm2001.avi
63520208	5268	375.3828125	292.296875	7.362451076507568	160	144	3	39.0	56.393749999999997	47.694089895263765	9023	13.400716781616211	13.80237102508545	139.5	B	Blank	0	untreated	20150902	1.3	0.5	20.54	1.402	20150902_JanusFITC particle perfusion_short chamber_0p5 dynpcm2001.avi
63520208	5287	114.0	294.5	7.656025409698486	172	143	2	43.0	58.965116279069768	50.516391002032186	10142	13.731073379516602	14.299729347229004	151.0	B	Blank	0	untreated	20150902	1.3	0.5	20.54	1.402	20150902_JanusFITC particle perfusion_short chamber_0p5 dynpcm2001.avi
63520208	5277	253.6041717529297	293.2291564941406	7.471989631652832	168	145	3	41.0	59.11904761904762	49.455945947571983	9932	13.699564933776855	14.13934326171875	147.0	B	Blank	0	untreated	20150902	1.3	0.5	20.54	1.402	20150902_JanusFITC particle perfusion_short chamber_0p5 dynpcm2001.avi
63520208	5276	269.1136474609375	293.2045593261719	7.330085754394531	169	143	1	39.0	57.946745562130175	49.600446213280833	9793	13.657041549682617	14.13237476348877	148.5	B	Blank	0	untreated	20150902	1.3	0.5	20.54	1.402	20150902_JanusFITC particle perfusion_short chamber_0p5 dynpcm2001.avi
63520208	5285	137.0	294.0	7.498513221740723	174	143	2	42.5	58.52873563218391	50.531505838530272	10184	13.88519287109375	14.251204490661621	153.0	B	Blank	0	untreated	20150902	1.3	0.5	20.54	1.402	20150902_JanusFITC particle perfusion_short chamber_0p5 dynpcm2001.avi
63520208	5286	129.223876953125	293.91046142578125	7.670628547668457	171	143	4	41.0	59.643274853801167	49.835943707145418	10199	13.785165786743164	14.669245719909668	150.5	B	Blank	0	untreated	20150902	1.3	0.5	20.54	1.402	20150902_JanusFITC particle perfusion_short chamber_0p5 dynpcm2001.avi
63520208	5263	442.6953125	291.84375	7.262120723724365	159	144	3	36.0	52.522012578616355	45.254116387767176	8351	13.504597663879395	13.876717567443848	139.0	B	Blank	0	untreated	20150902	1.3	0.5	20.54	1.402	20150902_JanusFITC particle perfusion_short chamber_0p5 dynpcm2001.avi
63520208	5271	337.82757568359375	292.5862121582031	7.52974796295166	168	143	2	40.0	56.339285714285715	48.103166705621824	9465	13.639291763305664	14.244640350341797	147.5	B	Blank	0	untreated	20150902	1.3	0.5	20.54	1.402	20150902_JanusFITC particle perfusion_short chamber_0p5 dynpcm2001.avi
63520208	5269	360.28570556640625	292.71429443359375	7.305466651916504	163	142	5	40.0	56.319018404907979	48.022707502246128	9180	13.679226875305176	14.119516372680664	142.5	B	Blank	0	untreated	20150902	1.3	0.5	20.54	1.402	20150902_JanusFITC particle perfusion_short chamber_0p5 dynpcm2001.avi
63520208	5280	207.14285278320312	293.5	7.517612934112549	169	143	5	39.0	58.763313609467453	49.931463829375687	9931	13.81290054321289	14.440353393554688	148.5	B	Blank	0	untreated	20150902	1.3	0.5	20.54	1.402	20150902_JanusFITC particle perfusion_short chamber_0p5 dynpcm2001.avi
63520208	5272	322.67828369140625	292.6395263671875	7.374172687530518	162	142	3	40.0	56.851851851851855	47.774317991297451	9210	13.602261543273926	14.149216651916504	141.5	B	Blank	0	untreated	20150902	1.3	0.5	20.54	1.402	20150902_JanusFITC particle perfusion_short chamber_0p5 dynpcm2001.avi
63520208	5288	98.36441040039062	294.1949157714844	7.420261859893799	170	144	3	41.5	60.176470588235297	50.324167149670345	10230	14.036575317382812	14.225788116455078	149.5	B	Blank	0	untreated	20150902	1.3	0.5	20.54	1.402	20150902_JanusFITC particle perfusion_short chamber_0p5 dynpcm2001.avi
63520208	5284	144.9045867919922	293.8282470703125	7.6429595947265625	177	142	3	41.0	58.412429378531073	50.470492170909395	10339	14.141884803771973	14.293776512145996	156.0	B	Blank	0	untreated	20150902	1.3	0.5	20.54	1.402	20150902_JanusFITC particle perfusion_short chamber_0p5 dynpcm2001.avi
63520208	5270	345.5	292.78570556640625	7.448530673980713	164	143	4	39.0	56.390243902439025	48.16986106036282	9248	13.693946838378906	14.218697547912598	144.0	B	Blank	0	untreated	20150902	1.3	0.5	20.54	1.402	20150902_JanusFITC particle perfusion_short chamber_0p5 dynpcm2001.avi
63520208	5282	183.73529052734375	293.73529052734375	7.487607479095459	171	142	5	41.0	59.327485380116961	50.355906453258477	10145	13.901469230651855	14.384992599487305	150.5	B	Blank	0	untreated	20150902	1.3	0.5	20.54	1.402	20150902_JanusFITC particle perfusion_short chamber_0p5 dynpcm2001.avi
63520208	5266	397.5535583496094	292.1071472167969	7.277737140655518	159	143	4	38.0	55.270440251572325	47.135251070900992	8788	13.387825012207031	13.778889656066895	139.0	B	Blank	0	untreated	20150902	1.3	0.5	20.54	1.402	20150902_JanusFITC particle perfusion_short chamber_0p5 dynpcm2001.avi
63520208	5278	237.69403076171875	293.1567077636719	7.57510232925415	172	143	3	37.0	57.319767441860463	49.016217818679571	9859	14.044029235839844	14.325102806091309	151.5	B	Blank	0	untreated	20150902	1.3	0.5	20.54	1.402	20150902_JanusFITC particle perfusion_short chamber_0p5 dynpcm2001.avi
63520208	5274	292.0	293.0	7.283199787139893	170	142	3	40.0	55.541176470588233	48.473170976306797	9442	13.634908676147461	14.12861156463623	149.0	B	Blank	0	untreated	20150902	1.3	0.5	20.54	1.402	20150902_JanusFITC particle perfusion_short chamber_0p5 dynpcm2001.avi
63520208	5264	427.5	291.79998779296875	7.462353706359863	161	142	3	40.0	54.0	45.924188135454514	8694	13.305879592895508	14.574429512023926	141.0	B	Blank	0	untreated	20150902	1.3	0.5	20.54	1.402	20150902_JanusFITC particle perfusion_short chamber_0p5 dynpcm2001.avi
63520208	5281	191.5	293.5	7.603883743286133	170	144	2	41.0	58.899999999999999	50.080482284841764	10013	14.216289520263672	14.821645736694336	149.0	B	Blank	0	untreated	20150902	1.3	0.5	20.54	1.402	20150902_JanusFITC particle perfusion_short chamber_0p5 dynpcm2001.avi
63520208	5279	222.5	293.5	7.603883743286133	171	144	3	42.0	58.502923976608187	49.256385493844313	10004	14.032715797424316	14.563176155090332	150.0	B	Blank	0	untreated	20150902	1.3	0.5	20.54	1.402	20150902_JanusFITC particle perfusion_short chamber_0p5 dynpcm2001.avi
63520208	5261	472.9081726074219	291.6734619140625	7.1491498947143555	155	142	4	36.0	52.387096774193552	44.827322759281849	8120	13.224970817565918	13.464517593383789	135.0	B	Blank	0	untreated	20150902	1.3	0.5	20.54	1.402	20150902_JanusFITC particle perfusion_short chamber_0p5 dynpcm2001.avi
63520208	5259	495.72222900390625	291.5	7.094177722930908	115	141	3	42.0	53.086956521739133	41.91556009042182	6105	13.390168190002441	14.510907173156738	96.0	B	Blank	0	untreated	20150902	1.3	0.5	20.54	1.402	20150902_JanusFITC particle perfusion_short chamber_0p5 dynpcm2001.avi
63520208	5289	82.72413635253906	294.2069091796875	7.538516521453857	173	143	3	40.0	60.057803468208093	50.537997034985423	10390	13.887298583984375	14.323921203613281	152.0	B	Blank	0	untreated	20150902	1.3	0.5	20.54	1.402	20150902_JanusFITC particle perfusion_short chamber_0p5 dynpcm2001.avi
63520208	5292	1.0	294.5	4.635000228881836	25	67	4	18.0	23.559999999999999	19.166804637184573	589	4.317100524902344	9.049251556396484	14.5	B	Blank	0	untreated	20150902	1.3	0.5	20.54	1.402	20150902_JanusFITC particle perfusion_short chamber_0p5 dynpcm2001.avi
63520208	5291	11.911765098571777	294.9117736816406	7.38642692565918	168	144	3	43.0	60.839285714285715	50.343738717552796	10221	13.72757339477539	14.237720489501953	147.5	B	Blank	0	untreated	20150902	1.3	0.5	20.54	1.402	20150902_JanusFITC particle perfusion_short chamber_0p5 dynpcm2001.avi
63520208	5290	67.19999694824219	294.5	7.46234655380249	171	143	1	43.0	60.333333333333336	49.927081331601947	10317	14.077493667602539	14.236343383789062	150.0	B	Blank	0	untreated	20150902	1.3	0.5	20.54	1.402	20150902_JanusFITC particle perfusion_short chamber_0p5 dynpcm2001.avi
59618498	5314	101.75	10.5	6.933399200439453	153	143	4	38.0	56.196078431372548	48.918908332713592	8598	13.18126392364502	13.437506675720215	133.5	B	Blank	0	untreated	20150902	1.3	0.5	20.54	1.402	20150902_JanusFITC particle perfusion_short chamber_0p5 dynpcm2001.avi
59618498	5304	270.3571472167969	7.642857074737549	6.983475685119629	152	142	1	36.5	53.223684210526315	47.192940675322262	8090	12.786859512329102	13.39678955078125	132.5	B	Blank	0	untreated	20150902	1.3	0.5	20.54	1.402	20150902_JanusFITC particle perfusion_short chamber_0p5 dynpcm2001.avi
59618498	5320	3.6797752380371094	11.758426666259766	6.996302604675293	115	146	2	50.0	64.669565217391309	51.867678088051576	7437	12.307645797729492	13.375478744506836	96.0	B	Blank	0	untreated	20150902	1.3	0.5	20.54	1.402	20150902_JanusFITC particle perfusion_short chamber_0p5 dynpcm2001.avi
59618498	5312	137.5	10.0	7.004757404327393	152	143	4	39.0	56.888157894736842	49.290298680116244	8647	13.304842948913574	13.313158988952637	132.0	B	Blank	0	untreated	20150902	1.3	0.5	20.54	1.402	20150902_JanusFITC particle perfusion_short chamber_0p5 dynpcm2001.avi
59618498	5319	12.590909004211426	11.704545021057129	7.011990070343018	154	144	2	38.5	56.870129870129873	49.265475029205426	8758	13.253458976745605	13.317594528198242	134.5	B	Blank	0	untreated	20150902	1.3	0.5	20.54	1.402	20150902_JanusFITC particle perfusion_short chamber_0p5 dynpcm2001.avi
59618498	5300	332.0	7.0	6.909450054168701	142	142	2	34.5	54.267605633802816	47.015717403857685	7706	12.83775806427002	13.204163551330566	123.0	B	Blank	0	untreated	20150902	1.3	0.5	20.54	1.402	20150902_JanusFITC particle perfusion_short chamber_0p5 dynpcm2001.avi
59618498	5310	173.0	9.399999618530273	7.103266716003418	150	144	2	41.0	56.780000000000001	48.591065022285747	8517	12.988639831542969	13.363569259643555	130.0	B	Blank	0	untreated	20150902	1.3	0.5	20.54	1.402	20150902_JanusFITC particle perfusion_short chamber_0p5 dynpcm2001.avi
59618498	5311	155.75	9.5	6.933399200439453	151	143	4	40.0	56.026490066225165	48.536999885438327	8460	12.95539379119873	13.566497802734375	132.0	B	Blank	0	untreated	20150902	1.3	0.5	20.54	1.402	20150902_JanusFITC particle perfusion_short chamber_0p5 dynpcm2001.avi
59618498	5302	287.80767822265625	7.42307710647583	7.02543830871582	146	144	2	38.0	54.630136986301373	47.070773542603305	7976	12.71498966217041	13.205804824829102	126.0	B	Blank	0	untreated	20150902	1.3	0.5	20.54	1.402	20150902_JanusFITC particle perfusion_short chamber_0p5 dynpcm2001.avi
59618498	5301	314.3089904785156	6.724719047546387	7.015800952911377	143	143	3	36.0	53.125874125874127	46.34046505117297	7597	12.558218002319336	13.276604652404785	124.0	B	Blank	0	untreated	20150902	1.3	0.5	20.54	1.402	20150902_JanusFITC particle perfusion_short chamber_0p5 dynpcm2001.avi
59618498	5316	65.5	11.0	7.228369235992432	150	144	2	37.0	58.373333333333335	49.062075872193688	8756	13.225662231445312	13.431609153747559	131.0	B	Blank	0	untreated	20150902	1.3	0.5	20.54	1.402	20150902_JanusFITC particle perfusion_short chamber_0p5 dynpcm2001.avi
59618498	5318	39.5	11.5	7.173120021820068	157	143	3	37.0	56.273885350318473	49.031201747220756	8835	13.416705131530762	13.46537971496582	137.0	B	Blank	0	untreated	20150902	1.3	0.5	20.54	1.402	20150902_JanusFITC particle perfusion_short chamber_0p5 dynpcm2001.avi
59618498	5307	217.75	8.5	6.933399200439453	151	143	3	37.0	55.079470198675494	48.318277454221729	8317	12.95539379119873	13.566497802734375	132.0	B	Blank	0	untreated	20150902	1.3	0.5	20.54	1.402	20150902_JanusFITC particle perfusion_short chamber_0p5 dynpcm2001.avi
59618498	5315	93.09322357177734	10.822033882141113	7.116344451904297	154	143	3	39.5	56.759740259740262	48.882054603608857	8741	13.221822738647461	13.761124610900879	134.0	B	Blank	0	untreated	20150902	1.3	0.5	20.54	1.402	20150902_JanusFITC particle perfusion_short chamber_0p5 dynpcm2001.avi
59618498	5299	341.0714416503906	6.785714149475098	6.746951580047607	140	142	3	36.0	54.428571428571431	46.779443418350041	7620	12.744627952575684	13.002310752868652	121.0	B	Blank	0	untreated	20150902	1.3	0.5	20.54	1.402	20150902_JanusFITC particle perfusion_short chamber_0p5 dynpcm2001.avi
59618498	5303	279.3571472167969	7.642857074737549	6.983475685119629	149	144	2	35.0	53.033557046979865	46.955700400474221	7902	12.798901557922363	13.121872901916504	130.0	B	Blank	0	untreated	20150902	1.3	0.5	20.54	1.402	20150902_JanusFITC particle perfusion_short chamber_0p5 dynpcm2001.avi
59618498	5317	57.525001525878906	11.149999618530273	7.076189994812012	154	144	3	39.5	56.538961038961041	48.991005418419107	8707	13.177640914916992	13.343934059143066	134.0	B	Blank	0	untreated	20150902	1.3	0.5	20.54	1.402	20150902_JanusFITC particle perfusion_short chamber_0p5 dynpcm2001.avi
59618498	5305	244.0	8.25	7.028381824493408	147	144	4	38.0	56.278911564625851	48.203054397383148	8273	12.862110137939453	13.40382194519043	127.5	B	Blank	0	untreated	20150902	1.3	0.5	20.54	1.402	20150902_JanusFITC particle perfusion_short chamber_0p5 dynpcm2001.avi
59618498	5309	181.6774139404297	9.241935729980469	6.995687484741211	153	145	3	37.0	55.771241830065357	48.558366837869727	8533	13.17070198059082	13.33888053894043	133.5	B	Blank	0	untreated	20150902	1.3	0.5	20.54	1.402	20150902_JanusFITC particle perfusion_short chamber_0p5 dynpcm2001.avi
59618498	5313	119.5	10.5	7.173120021820068	157	143	3	37.0	55.93630573248408	49.134895759092089	8782	13.235406875610352	13.622246742248535	137.0	B	Blank	0	untreated	20150902	1.3	0.5	20.54	1.402	20150902_JanusFITC particle perfusion_short chamber_0p5 dynpcm2001.avi
59618498	5306	235.3125	8.3125	6.9244279861450195	150	143	4	39.0	55.56666666666667	48.54804035408867	8335	12.962044715881348	13.203585624694824	130.5	B	Blank	0	untreated	20150902	1.3	0.5	20.54	1.402	20150902_JanusFITC particle perfusion_short chamber_0p5 dynpcm2001.avi
59618498	5308	199.84327697753906	9.231343269348145	7.161782741546631	149	143	4	37.0	56.563758389261743	48.325007372501894	8428	12.7955904006958	13.652225494384766	129.0	B	Blank	0	untreated	20150902	1.3	0.5	20.54	1.402	20150902_JanusFITC particle perfusion_short chamber_0p5 dynpcm2001.avi
59618498	5295	402.53570556640625	5.767857074737549	6.778077125549316	134	142	3	38.5	52.194029850746269	43.542649809319357	6994	12.414671897888184	12.862236976623535	115.0	B	Blank	0	untreated	20150902	1.3	0.5	20.54	1.402	20150902_JanusFITC particle perfusion_short chamber_0p5 dynpcm2001.avi
59618498	5296	393.5120544433594	5.92168664932251	6.774265289306641	134	142	4	37.5	52.470149253731343	43.665056608625164	7031	12.178691864013672	13.107985496520996	115.5	B	Blank	0	untreated	20150902	1.3	0.5	20.54	1.402	20150902_JanusFITC particle perfusion_short chamber_0p5 dynpcm2001.avi
59618498	5294	427.78765869140625	4.952054977416992	6.737431049346924	124	141	3	41.5	52.096774193548384	41.889720687438256	6460	12.101482391357422	12.750200271606445	105.0	B	Blank	0	untreated	20150902	1.3	0.5	20.54	1.402	20150902_JanusFITC particle perfusion_short chamber_0p5 dynpcm2001.avi
59618498	5297	376.26470947265625	5.794117450714111	6.940589427947998	135	142	1	38.0	53.096296296296295	44.27337199450772	7168	12.479990005493164	12.932454109191895	115.5	B	Blank	0	untreated	20150902	1.3	0.5	20.54	1.402	20150902_JanusFITC particle perfusion_short chamber_0p5 dynpcm2001.avi
59618498	5293	437.0	5.199999809265137	6.725828647613525	125	142	4	42.0	52.880000000000003	42.731833567025888	6610	12.269742965698242	12.955839157104492	106.0	B	Blank	0	untreated	20150902	1.3	0.5	20.54	1.402	20150902_JanusFITC particle perfusion_short chamber_0p5 dynpcm2001.avi
59618498	5292	445.2083435058594	5.0	6.7182159423828125	121	141	5	44.0	53.355371900826448	42.332188777334345	6456	11.683676719665527	13.117541313171387	103.0	B	Blank	0	untreated	20150902	1.3	0.5	20.54	1.402	20150902_JanusFITC particle perfusion_short chamber_0p5 dynpcm2001.avi
59618498	5298	358.8260803222656	6.293478488922119	6.9433393478393555	136	142	3	37.0	53.323529411764703	45.018441050330431	7252	12.442513465881348	13.076132774353027	117.0	B	Blank	0	untreated	20150902	1.3	0.5	20.54	1.402	20150902_JanusFITC particle perfusion_short chamber_0p5 dynpcm2001.avi
59618498	5291	462.7272644042969	4.818181991577148	6.5745720863342285	117	140	5	38.0	51.196581196581199	40.189984574600857	5990	12.096940994262695	12.91867733001709	98.5	B	Blank	0	untreated	20150902	1.3	0.5	20.54	1.402	20150902_JanusFITC particle perfusion_short chamber_0p5 dynpcm2001.avi
2461420	5377	486.4596862792969	105.75806427001953	7.1213297843933105	157	142	3	38.0	53.433121019108277	46.146716162173803	8389	13.235406875610352	13.622246742248535	137.0	B	Blank	0	untreated	20150902	1.3	0.5	20.54	1.402	20150902_JanusFITC particle perfusion_short chamber_0p5 dynpcm2001.avi
2461420	5404	86.0	111.0	7.8442463874816895	179	143	2	45.0	60.826815642458101	50.737886590494902	10888	14.158105850219727	14.975751876831055	158.0	B	Blank	0	untreated	20150902	1.3	0.5	20.54	1.402	20150902_JanusFITC particle perfusion_short chamber_0p5 dynpcm2001.avi
2461420	5384	387.0	107.0	7.283199787139893	163	143	4	39.0	56.558282208588956	47.937343840397588	9219	13.701794624328613	13.76738452911377	143.0	B	Blank	0	untreated	20150902	1.3	0.5	20.54	1.402	20150902_JanusFITC particle perfusion_short chamber_0p5 dynpcm2001.avi
2461420	5394	225.5	109.5	7.603883743286133	174	143	3	44.0	61.224137931034484	51.362821353195585	10653	14.703349113464355	14.703349113464355	153.0	B	Blank	0	untreated	20150902	1.3	0.5	20.54	1.402	20150902_JanusFITC particle perfusion_short chamber_0p5 dynpcm2001.avi
2461420	5378	471.0625	105.625	7.2846221923828125	154	143	4	35.5	53.058441558441558	45.260463669711058	8171	13.193124771118164	13.585052490234375	134.5	B	Blank	0	untreated	20150902	1.3	0.5	20.54	1.402	20150902_JanusFITC particle perfusion_short chamber_0p5 dynpcm2001.avi
2461420	5402	101.3559341430664	110.75423431396484	7.616335391998291	174	143	3	43.5	60.821839080459768	50.551753213312239	10583	14.054964065551758	14.41628360748291	152.5	B	Blank	0	untreated	20150902	1.3	0.5	20.54	1.402	20150902_JanusFITC particle perfusion_short chamber_0p5 dynpcm2001.avi
2461420	5386	356.5638427734375	107.86170196533203	7.375358581542969	166	142	4	40.0	56.692771084337352	47.60462993361331	9411	13.882121086120605	14.4199857711792	145.5	B	Blank	0	untreated	20150902	1.3	0.5	20.54	1.402	20150902_JanusFITC particle perfusion_short chamber_0p5 dynpcm2001.avi
2461420	5379	456.0	106.35713958740234	7.240340709686279	157	142	5	35.0	52.178343949044589	44.775946566075731	8192	13.089147567749023	13.737996101379395	137.0	B	Blank	0	untreated	20150902	1.3	0.5	20.54	1.402	20150902_JanusFITC particle perfusion_short chamber_0p5 dynpcm2001.avi
2461420	5398	171.5833282470703	110.02083587646484	7.7054548263549805	176	144	4	42.5	61.090909090909093	50.958904200888888	10752	14.188202857971191	14.499703407287598	154.5	B	Blank	0	untreated	20150902	1.3	0.5	20.54	1.402	20150902_JanusFITC particle perfusion_short chamber_0p5 dynpcm2001.avi
2461420	5388	333.5	108.0	7.373677730560303	164	145	4	41.0	57.780487804878049	48.742985584230325	9476	13.683135032653809	13.831433296203613	144.0	B	Blank	0	untreated	20150902	1.3	0.5	20.54	1.402	20150902_JanusFITC particle perfusion_short chamber_0p5 dynpcm2001.avi
2461420	5387	349.2758483886719	107.79310607910156	7.5385236740112305	171	143	5	38.0	56.245614035087719	48.232725551192352	9618	13.79474925994873	14.096892356872559	150.0	B	Blank	0	untreated	20150902	1.3	0.5	20.54	1.402	20150902_JanusFITC particle perfusion_short chamber_0p5 dynpcm2001.avi
2461420	5396	194.2142791748047	109.78571319580078	7.733759880065918	177	145	3	41.0	59.774011299435031	50.437126517745874	10580	14.085225105285645	14.528958320617676	155.5	B	Blank	0	untreated	20150902	1.3	0.5	20.54	1.402	20150902_JanusFITC particle perfusion_short chamber_0p5 dynpcm2001.avi
2461420	5397	179.28260803222656	110.01087188720703	7.573004245758057	178	143	4	41.5	59.640449438202246	50.614703905914524	10616	14.242192268371582	14.727932929992676	157.0	B	Blank	0	untreated	20150902	1.3	0.5	20.54	1.402	20150902_JanusFITC particle perfusion_short chamber_0p5 dynpcm2001.avi
2461420	5401	124.33333587646484	110.33333587646484	7.6771697998046875	180	144	3	45.0	61.527777777777779	51.378165547844617	11075	14.733288764953613	14.737032890319824	159.0	B	Blank	0	untreated	20150902	1.3	0.5	20.54	1.402	20150902_JanusFITC particle perfusion_short chamber_0p5 dynpcm2001.avi
2461420	5382	410.1666564941406	107.16666412353516	7.383658409118652	160	144	4	39.0	57.049999999999997	48.786627266085951	9128	13.392419815063477	13.762592315673828	139.5	B	Blank	0	untreated	20150902	1.3	0.5	20.54	1.402	20150902_JanusFITC particle perfusion_short chamber_0p5 dynpcm2001.avi
2461420	5380	448.69049072265625	106.38095092773438	7.0364670753479	155	142	5	37.0	53.567741935483873	45.274221014276236	8303	13.241172790527344	13.69451904296875	135.5	B	Blank	0	untreated	20150902	1.3	0.5	20.54	1.402	20150902_JanusFITC particle perfusion_short chamber_0p5 dynpcm2001.avi
2461420	5391	256.73077392578125	109.11538696289062	7.542547702789307	174	142	4	41.0	58.045977011494251	49.509759410837503	10100	13.811474800109863	14.393135070800781	153.0	B	Blank	0	untreated	20150902	1.3	0.5	20.54	1.402	20150902_JanusFITC particle perfusion_short chamber_0p5 dynpcm2001.avi
2461420	5383	402.06756591796875	107.12162017822266	7.397874355316162	163	144	4	37.0	57.128834355828218	48.869194035047677	9312	13.357114791870117	13.962682723999023	142.5	B	Blank	0	untreated	20150902	1.3	0.5	20.54	1.402	20150902_JanusFITC particle perfusion_short chamber_0p5 dynpcm2001.avi
2461420	5399	148.15908813476562	110.2727279663086	7.585450649261475	176	144	2	44.0	61.886363636363633	51.295696217258076	10892	14.131898880004883	14.612252235412598	155.0	B	Blank	0	untreated	20150902	1.3	0.5	20.54	1.402	20150902_JanusFITC particle perfusion_short chamber_0p5 dynpcm2001.avi
2461420	5395	201.75	109.75	7.507350444793701	173	143	4	39.0	60.398843930635842	50.841671939462415	10449	14.201870918273926	14.606433868408203	152.5	B	Blank	0	untreated	20150902	1.3	0.5	20.54	1.402	20150902_JanusFITC particle perfusion_short chamber_0p5 dynpcm2001.avi
2461420	5381	433.5	106.5	7.173120021820068	160	142	2	36.0	53.399999999999999	46.057599807197938	8544	13.75705337524414	13.960694313049316	140.0	B	Blank	0	untreated	20150902	1.3	0.5	20.54	1.402	20150902_JanusFITC particle perfusion_short chamber_0p5 dynpcm2001.avi
2461420	5393	241.22222900390625	109.22222137451172	7.544656276702881	172	143	4	40.0	58.622093023255815	50.377437966656963	10083	13.901150703430176	14.170153617858887	151.5	B	Blank	0	untreated	20150902	1.3	0.5	20.54	1.402	20150902_JanusFITC particle perfusion_short chamber_0p5 dynpcm2001.avi
2461420	5389	309.8999938964844	108.30000305175781	7.519708156585693	168	144	2	41.0	59.214285714285715	49.140486515357033	9948	13.775856971740723	14.188163757324219	147.5	B	Blank	0	untreated	20150902	1.3	0.5	20.54	1.402	20150902_JanusFITC particle perfusion_short chamber_0p5 dynpcm2001.avi
2461420	5385	379.0769348144531	107.46154022216797	7.3047285079956055	162	142	4	40.0	56.580246913580247	47.715945570295794	9166	13.638381958007812	13.663742065429688	142.0	B	Blank	0	untreated	20150902	1.3	0.5	20.54	1.402	20150902_JanusFITC particle perfusion_short chamber_0p5 dynpcm2001.avi
2461420	5400	140.0833282470703	110.20833587646484	7.682558059692383	178	144	2	44.0	61.084269662921351	51.530602664663839	10873	14.186362266540527	14.720544815063477	157.0	B	Blank	0	untreated	20150902	1.3	0.5	20.54	1.402	20150902_JanusFITC particle perfusion_short chamber_0p5 dynpcm2001.avi
2461420	5392	249.0	109.0	7.498513221740723	177	143	2	42.0	56.994350282485875	50.205847136810277	10088	14.17791748046875	14.17791748046875	156.0	B	Blank	0	untreated	20150902	1.3	0.5	20.54	1.402	20150902_JanusFITC particle perfusion_short chamber_0p5 dynpcm2001.avi
2461420	5390	302.5	108.5	7.603883743286133	168	142	3	42.0	59.797619047619051	49.207113249316549	10046	14.005422592163086	14.126614570617676	147.0	B	Blank	0	untreated	20150902	1.3	0.5	20.54	1.402	20150902_JanusFITC particle perfusion_short chamber_0p5 dynpcm2001.avi
2461420	5403	93.25862121582031	110.77586364746094	7.696882247924805	177	144	2	43.0	60.10734463276836	50.534821045955695	10639	14.061684608459473	14.573957443237305	155.5	B	Blank	0	untreated	20150902	1.3	0.5	20.54	1.402	20150902_JanusFITC particle perfusion_short chamber_0p5 dynpcm2001.avi
2461420	5409	14.199999809265137	111.5	7.462347507476807	170	145	2	46.0	61.335294117647059	51.248063850675436	10427	14.190635681152344	14.321850776672363	149.5	B	Blank	0	untreated	20150902	1.3	0.5	20.54	1.402	20150902_JanusFITC particle perfusion_short chamber_0p5 dynpcm2001.avi
2461420	5405	70.23381042480469	111.03956604003906	7.607057094573975	176	145	1	41.5	59.926136363636367	51.01715619261234	10547	14.118879318237305	14.708026885986328	155.0	B	Blank	0	untreated	20150902	1.3	0.5	20.54	1.402	20150902_JanusFITC particle perfusion_short chamber_0p5 dynpcm2001.avi
2461420	5408	21.93617057800293	111.22340393066406	7.502331256866455	176	143	2	45.5	60.607954545454547	51.524483856951008	10667	13.970727920532227	14.625088691711426	155.0	B	Blank	0	untreated	20150902	1.3	0.5	20.54	1.402	20150902_JanusFITC particle perfusion_short chamber_0p5 dynpcm2001.avi
2461420	5410	2.0	111.0	6.26524543762207	54	144	2	28.5	47.888888888888886	44.522015638818615	2586	9.090295791625977	11.893054008483887	39.5	B	Blank	0	untreated	20150902	1.3	0.5	20.54	1.402	20150902_JanusFITC particle perfusion_short chamber_0p5 dynpcm2001.avi
2461420	5407	37.83333206176758	111.16666412353516	7.619367599487305	181	145	1	47.0	61.209944751381215	52.397968313879893	11079	14.107270240783691	14.71377944946289	159.5	B	Blank	0	untreated	20150902	1.3	0.5	20.54	1.402	20150902_JanusFITC particle perfusion_short chamber_0p5 dynpcm2001.avi
2461420	5406	53.828243255615234	111.09542083740234	7.642955303192139	177	145	3	47.0	62.06214689265537	52.216537219856512	10985	13.967201232910156	14.493340492248535	156.0	B	Blank	0	untreated	20150902	1.3	0.5	20.54	1.402	20150902_JanusFITC particle perfusion_short chamber_0p5 dynpcm2001.avi
67498386	5482	140.5	193.5	10.827255249023438	236	137	4	36.5	44.923728813559322	34.000537577918891	10602	13.216049194335938	21.301557540893555	209.5	B	Blank	0	untreated	20150902	1.3	0.5	20.54	1.402	20150902_JanusFITC particle perfusion_short chamber_0p5 dynpcm2001.avi
67498386	5455	472.5	190.0	10.312867164611816	226	137	5	38.0	45.774336283185839	32.749078967690764	10345	12.783367156982422	20.521636962890625	200.5	B	Blank	0	untreated	20150902	1.3	0.5	20.54	1.402	20150902_JanusFITC particle perfusion_short chamber_0p5 dynpcm2001.avi
67498386	5475	222.5	193.0	10.616996765136719	234	128	4	35.0	43.008547008547012	31.55567477822855	10064	12.904712677001953	21.316919326782227	208.0	B	Blank	0	untreated	20150902	1.3	0.5	20.54	1.402	20150902_JanusFITC particle perfusion_short chamber_0p5 dynpcm2001.avi
67498386	5465	344.5	191.0	10.364174842834473	231	141	5	37.0	45.844155844155843	34.670645143651598	10590	13.004227638244629	22.081226348876953	205.0	B	Blank	0	untreated	20150902	1.3	0.5	20.54	1.402	20150902_JanusFITC particle perfusion_short chamber_0p5 dynpcm2001.avi
67498386	5481	148.0	193.0	10.75351619720459	244	140	5	42.5	51.811475409836063	38.819323388165429	12642	13.206697463989258	22.631752014160156	217.5	B	Blank	0	untreated	20150902	1.3	0.5	20.54	1.402	20150902_JanusFITC particle perfusion_short chamber_0p5 dynpcm2001.avi
67498386	5457	428.0	190.5	10.26130199432373	212	106	5	32.5	37.627358490566039	25.446722119112586	7977	11.969416618347168	21.434139251708984	187.0	B	Blank	0	untreated	20150902	1.3	0.5	20.54	1.402	20150902_JanusFITC particle perfusion_short chamber_0p5 dynpcm2001.avi
67498386	5473	247.5	192.0	10.616996765136719	259	143	5	45.0	56.335907335907336	43.104066227387911	14591	14.944024085998535	20.30901336669922	232.0	B	Blank	0	untreated	20150902	1.3	0.5	20.54	1.402	20150902_JanusFITC particle perfusion_short chamber_0p5 dynpcm2001.avi
67498386	5480	155.5	193.5	10.827255249023438	254	141	4	46.0	55.984251968503933	42.58109155832804	14220	13.580997467041016	22.31299591064453	227.0	B	Blank	0	untreated	20150902	1.3	0.5	20.54	1.402	20150902_JanusFITC particle perfusion_short chamber_0p5 dynpcm2001.avi
67498386	5461	391.40081787109375	191.0950469970703	10.497527122497559	237	129	5	39.0	46.59071729957806	33.493452951654938	11042	13.009821891784668	21.196443557739258	211.0	B	Blank	0	untreated	20150902	1.3	0.5	20.54	1.402	20150902_JanusFITC particle perfusion_short chamber_0p5 dynpcm2001.avi
67498386	5471	272.5686340332031	191.8431396484375	10.477953910827637	228	125	4	36.0	41.583333333333336	29.914455276720755	9481	12.749143600463867	21.27684783935547	202.0	B	Blank	0	untreated	20150902	1.3	0.5	20.54	1.402	20150902_JanusFITC particle perfusion_short chamber_0p5 dynpcm2001.avi
67498386	5472	259.5	192.0	10.616996765136719	252	142	5	41.0	52.797619047619051	42.19760198611629	13305	14.35190200805664	20.961183547973633	225.5	B	Blank	0	untreated	20150902	1.3	0.5	20.54	1.402	20150902_JanusFITC particle perfusion_short chamber_0p5 dynpcm2001.avi
67498386	5463	364.5	191.5	10.118144989013672	203	98	5	29.0	34.344827586206897	23.158254235930386	6972	11.33763599395752	22.31730842590332	178.5	B	Blank	0	untreated	20150902	1.3	0.5	20.54	1.402	20150902_JanusFITC particle perfusion_short chamber_0p5 dynpcm2001.avi
67498386	5462	370.48260498046875	191.60435485839844	10.009657859802246	204	101	6	30.0	35.941176470588232	24.666927739508072	7332	11.736363410949707	21.412307739257812	179.0	B	Blank	0	untreated	20150902	1.3	0.5	20.54	1.402	20150902_JanusFITC particle perfusion_short chamber_0p5 dynpcm2001.avi
67498386	5458	415.19403076171875	190.35821533203125	10.184925079345703	236	142	4	38.0	48.144067796610166	37.731045398224296	11362	13.545417785644531	20.70037078857422	210.0	B	Blank	0	untreated	20150902	1.3	0.5	20.54	1.402	20150902_JanusFITC particle perfusion_short chamber_0p5 dynpcm2001.avi
67498386	5477	193.0	193.0	10.75351619720459	239	142	5	36.0	45.803347280334727	35.07885661284206	10947	13.100974082946777	22.21893882751465	212.5	B	Blank	0	untreated	20150902	1.3	0.5	20.54	1.402	20150902_JanusFITC particle perfusion_short chamber_0p5 dynpcm2001.avi
67498386	5479	174.0	193.0	10.75351619720459	262	145	4	48.0	59.610687022900763	45.597906159086811	15618	14.428326606750488	22.0397891998291	234.5	B	Blank	0	untreated	20150902	1.3	0.5	20.54	1.402	20150902_JanusFITC particle perfusion_short chamber_0p5 dynpcm2001.avi
67498386	5468	307.40081787109375	192.0950469970703	10.497527122497559	238	120	4	37.5	46.256302521008401	33.464477940162759	11009	12.9015474319458	21.487207412719727	211.5	B	Blank	0	untreated	20150902	1.3	0.5	20.54	1.402	20150902_JanusFITC particle perfusion_short chamber_0p5 dynpcm2001.avi
67498386	5476	215.0	193.0	10.50398063659668	223	125	6	33.0	40.210762331838566	30.245860567714569	8967	12.985346794128418	21.03407859802246	197.5	B	Blank	0	untreated	20150902	1.3	0.5	20.54	1.402	20150902_JanusFITC particle perfusion_short chamber_0p5 dynpcm2001.avi
67498386	5460	403.0	190.77499389648438	10.531744003295898	243	142	4	40.0	50.934156378600825	39.178443015615215	12377	14.212029457092285	20.90854835510254	217.0	B	Blank	0	untreated	20150902	1.3	0.5	20.54	1.402	20150902_JanusFITC particle perfusion_short chamber_0p5 dynpcm2001.avi
67498386	5464	350.5	191.5	10.427955627441406	218	113	4	33.0	39.444954128440365	26.974830219389123	8599	12.077089309692383	22.170896530151367	193.0	B	Blank	0	untreated	20150902	1.3	0.5	20.54	1.402	20150902_JanusFITC particle perfusion_short chamber_0p5 dynpcm2001.avi
67498386	5478	186.0	193.0	10.75351619720459	249	144	3	40.0	52.481927710843372	41.514606162144759	13068	13.499265670776367	22.258237838745117	222.5	B	Blank	0	untreated	20150902	1.3	0.5	20.54	1.402	20150902_JanusFITC particle perfusion_short chamber_0p5 dynpcm2001.avi
67498386	5466	331.1546630859375	191.08273315429688	10.453091621398926	252	142	4	41.5	52.817460317460316	41.745905757550254	13310	14.16311264038086	20.98061752319336	225.0	B	Blank	0	untreated	20150902	1.3	0.5	20.54	1.402	20150902_JanusFITC particle perfusion_short chamber_0p5 dynpcm2001.avi
67498386	5454	485.5	189.5	10.118144989013672	229	142	5	40.0	47.960698689956331	36.990063949023934	10983	13.560523986816406	20.6053409576416	203.0	B	Blank	0	untreated	20150902	1.3	0.5	20.54	1.402	20150902_JanusFITC particle perfusion_short chamber_0p5 dynpcm2001.avi
67498386	5470	286.5	192.0	10.415230751037598	215	108	5	29.0	36.195348837209302	25.99783491422216	7782	11.965272903442383	21.272491455078125	189.5	B	Blank	0	untreated	20150902	1.3	0.5	20.54	1.402	20150902_JanusFITC particle perfusion_short chamber_0p5 dynpcm2001.avi
67498386	5474	235.0	192.5	11.009442329406738	254	142	5	42.0	52.566929133858267	40.285514590797661	13352	13.669647216796875	21.666540145874023	227.0	B	Blank	0	untreated	20150902	1.3	0.5	20.54	1.402	20150902_JanusFITC particle perfusion_short chamber_0p5 dynpcm2001.avi
67498386	5459	409.19403076171875	190.35821533203125	10.184925079345703	238	142	5	42.0	51.394957983193279	39.334210843047217	12232	14.077672958374023	20.781278610229492	211.0	B	Blank	0	untreated	20150902	1.3	0.5	20.54	1.402	20150902_JanusFITC particle perfusion_short chamber_0p5 dynpcm2001.avi
67498386	5467	320.5	192.0	10.616996765136719	250	144	5	40.5	52.923999999999999	40.404235223550515	13231	14.582986831665039	21.33930206298828	223.0	B	Blank	0	untreated	20150902	1.3	0.5	20.54	1.402	20150902_JanusFITC particle perfusion_short chamber_0p5 dynpcm2001.avi
67498386	5469	293.5	192.0	10.415230751037598	212	115	6	32.0	38.25	27.20031822094651	8109	12.414079666137695	21.13045883178711	186.5	B	Blank	0	untreated	20150902	1.3	0.5	20.54	1.402	20150902_JanusFITC particle perfusion_short chamber_0p5 dynpcm2001.avi
67498386	5456	454.6649475097656	190.67526245117188	9.98902702331543	207	94	6	30.0	34.594202898550726	22.765122175153227	7161	11.584273338317871	20.676305770874023	182.0	B	Blank	0	untreated	20150902	1.3	0.5	20.54	1.402	20150902_JanusFITC particle perfusion_short chamber_0p5 dynpcm2001.avi
67498386	5484	105.5	193.5	10.827255249023438	255	144	4	42.0	55.799999999999997	43.400948756233163	14229	13.903255462646484	21.33907699584961	227.5	B	Blank	0	untreated	20150902	1.3	0.5	20.54	1.402	20150902_JanusFITC particle perfusion_short chamber_0p5 dynpcm2001.avi
67498386	5488	60.5	194.14999389648438	10.467170715332031	226	138	5	36.5	44.517699115044245	33.982845047726457	10061	13.208654403686523	21.304153442382812	200.0	B	Blank	0	untreated	20150902	1.3	0.5	20.54	1.402	20150902_JanusFITC particle perfusion_short chamber_0p5 dynpcm2001.avi
67498386	5485	100.0	193.5	11.009442329406738	263	142	4	45.0	59.038022813688215	45.6982839396196	15527	14.43432331085205	21.478193283081055	236.0	B	Blank	0	untreated	20150902	1.3	0.5	20.54	1.402	20150902_JanusFITC particle perfusion_short chamber_0p5 dynpcm2001.avi
67498386	5483	126.5	193.5	10.827255249023438	226	120	5	34.0	40.986725663716811	29.279773454152767	9263	12.05217456817627	21.55261993408203	199.5	B	Blank	0	untreated	20150902	1.3	0.5	20.54	1.402	20150902_JanusFITC particle perfusion_short chamber_0p5 dynpcm2001.avi
67498386	5490	39.5	194.0	10.616996765136719	238	140	5	36.5	44.588235294117645	34.147950899978262	10612	13.291473388671875	21.346513748168945	211.5	B	Blank	0	untreated	20150902	1.3	0.5	20.54	1.402	20150902_JanusFITC particle perfusion_short chamber_0p5 dynpcm2001.avi
67498386	5486	86.80769348144531	193.57691955566406	10.896027565002441	268	143	4	47.0	59.011194029850749	45.56891477857117	15815	15.215238571166992	21.341398239135742	240.0	B	Blank	0	untreated	20150902	1.3	0.5	20.54	1.402	20150902_JanusFITC particle perfusion_short chamber_0p5 dynpcm2001.avi
67498386	5492	13.124113082885742	194.13121032714844	10.662031173706055	260	143	3	48.5	59.780769230769231	45.394107710064091	15543	14.469398498535156	22.145462036132812	232.5	B	Blank	0	untreated	20150902	1.3	0.5	20.54	1.402	20150902_JanusFITC particle perfusion_short chamber_0p5 dynpcm2001.avi
67498386	5453	496.0	189.5	8.994088172912598	118	103	4	32.0	39.847457627118644	26.90240589034525	4702	10.383125305175781	18.662494659423828	96.0	B	Blank	0	untreated	20150902	1.3	0.5	20.54	1.402	20150902_JanusFITC particle perfusion_short chamber_0p5 dynpcm2001.avi
67498386	5491	26.14285659790039	194.0	10.533824920654297	254	144	5	47.0	57.074803149606296	44.546427110020119	14497	14.444063186645508	21.347959518432617	226.5	B	Blank	0	untreated	20150902	1.3	0.5	20.54	1.402	20150902_JanusFITC particle perfusion_short chamber_0p5 dynpcm2001.avi
67498386	5487	80.0	193.5	11.009442329406738	260	144	4	45.5	57.573076923076925	44.469419550382369	14969	14.24167251586914	21.831506729125977	232.5	B	Blank	0	untreated	20150902	1.3	0.5	20.54	1.402	20150902_JanusFITC particle perfusion_short chamber_0p5 dynpcm2001.avi
67498386	5489	53.1546745300293	194.08273315429688	10.453093528747559	224	132	3	32.5	41.138392857142854	31.721493799089345	9215	12.354981422424316	22.26532745361328	197.5	B	Blank	0	untreated	20150902	1.3	0.5	20.54	1.402	20150902_JanusFITC particle perfusion_short chamber_0p5 dynpcm2001.avi
75981112	5592	456.0	53.5	7.154608249664307	144	117	4	32.5	42.638888888888886	32.764439376469127	6140	12.327892303466797	13.848416328430176	124.5	B	Blank	0	untreated	20150902	1.3	0.5	20.54	1.402	20150902_JanusFITC particle perfusion_short chamber_0p5 dynpcm2001.avi
75981112	5619	27.31818199157715	59.89393997192383	7.15789270401001	148	142	4	35.0	51.135135135135137	42.97070791242858	7568	12.527905464172363	13.954364776611328	128.5	B	Blank	0	untreated	20150902	1.3	0.5	20.54	1.402	20150902_JanusFITC particle perfusion_short chamber_0p5 dynpcm2001.avi
75981112	5599	353.3616943359375	55.70212936401367	6.9669084548950195	138	123	4	33.0	43.739130434782609	34.498541105013281	6036	11.675060272216797	13.529805183410645	119.5	B	Blank	0	untreated	20150902	1.3	0.5	20.54	1.402	20150902_JanusFITC particle perfusion_short chamber_0p5 dynpcm2001.avi
75981112	5609	195.96665954589844	57.68888854980469	7.182821750640869	147	142	5	35.0	49.986394557823132	41.012522792146022	7348	12.389975547790527	13.780624389648438	127.5	B	Blank	0	untreated	20150902	1.3	0.5	20.54	1.402	20150902_JanusFITC particle perfusion_short chamber_0p5 dynpcm2001.avi
75981112	5593	448.0	54.0	6.909450054168701	139	119	4	33.0	43.39568345323741	32.68634870155072	6032	12.141676902770996	13.635440826416016	120.0	B	Blank	0	untreated	20150902	1.3	0.5	20.54	1.402	20150902_JanusFITC particle perfusion_short chamber_0p5 dynpcm2001.avi
75981112	5617	61.77777862548828	59.0	7.438889026641846	167	142	4	36.0	55.059880239520957	46.960258468568483	9195	13.769277572631836	14.180157661437988	147.0	B	Blank	0	untreated	20150902	1.3	0.5	20.54	1.402	20150902_JanusFITC particle perfusion_short chamber_0p5 dynpcm2001.avi
75981112	5601	317.5	55.5	7.173120021820068	155	142	3	36.0	49.148387096774194	41.15929613937616	7618	13.241172790527344	13.69451904296875	135.5	B	Blank	0	untreated	20150902	1.3	0.5	20.54	1.402	20150902_JanusFITC particle perfusion_short chamber_0p5 dynpcm2001.avi
75981112	5594	422.1867370605469	54.740962982177734	6.619854927062988	130	110	6	31.0	40.469230769230769	30.270876702391046	5261	11.78686237335205	12.844319343566895	111.5	B	Blank	0	untreated	20150902	1.3	0.5	20.54	1.402	20150902_JanusFITC particle perfusion_short chamber_0p5 dynpcm2001.avi
75981112	5613	116.0	58.64285659790039	7.240340709686279	154	142	4	36.5	51.149350649350652	43.191326460257329	7877	12.77976131439209	13.877315521240234	134.5	B	Blank	0	untreated	20150902	1.3	0.5	20.54	1.402	20150902_JanusFITC particle perfusion_short chamber_0p5 dynpcm2001.avi
75981112	5603	283.5810852050781	56.46396255493164	7.238034725189209	152	140	4	36.0	48.5	39.892289190294726	7372	12.596623420715332	13.672154426574707	132.0	B	Blank	0	untreated	20150902	1.3	0.5	20.54	1.402	20150902_JanusFITC particle perfusion_short chamber_0p5 dynpcm2001.avi
75981112	5602	291.7105407714844	56.047367095947266	7.198523044586182	154	142	4	33.5	49.896103896103895	40.765749698205447	7684	13.15527629852295	13.879877090454102	134.5	B	Blank	0	untreated	20150902	1.3	0.5	20.54	1.402	20150902_JanusFITC particle perfusion_short chamber_0p5 dynpcm2001.avi
75981112	5611	158.9166717529297	57.88888931274414	7.3850531578063965	161	142	5	36.0	53.689440993788821	45.48130952200674	8644	13.391400337219238	13.82027816772461	140.5	B	Blank	0	untreated	20150902	1.3	0.5	20.54	1.402	20150902_JanusFITC particle perfusion_short chamber_0p5 dynpcm2001.avi
75981112	5612	141.72950744628906	58.23770523071289	7.492607116699219	165	142	4	36.0	53.939393939393938	45.651737922999892	8900	13.589832305908203	14.001542091369629	145.0	B	Blank	0	untreated	20150902	1.3	0.5	20.54	1.402	20150902_JanusFITC particle perfusion_short chamber_0p5 dynpcm2001.avi
75981112	5616	78.79412078857422	58.97058868408203	7.286351203918457	162	144	3	37.0	53.820987654320987	46.452139756026604	8719	13.732458114624023	13.774137496948242	141.5	B	Blank	0	untreated	20150902	1.3	0.5	20.54	1.402	20150902_JanusFITC particle perfusion_short chamber_0p5 dynpcm2001.avi
75981112	5597	378.7727355957031	54.772727966308594	7.021167755126953	151	135	4	36.0	47.596026490066222	38.183276878992999	7187	12.98381233215332	13.519501686096191	131.5	B	Blank	0	untreated	20150902	1.3	0.5	20.54	1.402	20150902_JanusFITC particle perfusion_short chamber_0p5 dynpcm2001.avi
75981112	5595	413.5	54.5	6.870956897735596	138	121	5	31.0	42.811594202898547	34.068250067708334	5908	12.269067764282227	12.930660247802734	119.5	B	Blank	0	untreated	20150902	1.3	0.5	20.54	1.402	20150902_JanusFITC particle perfusion_short chamber_0p5 dynpcm2001.avi
75981112	5606	230.24757385253906	56.94660186767578	7.269473552703857	160	142	3	36.0	52.84375	44.445689734073198	8455	13.339820861816406	13.741456031799316	140.0	B	Blank	0	untreated	20150902	1.3	0.5	20.54	1.402	20150902_JanusFITC particle perfusion_short chamber_0p5 dynpcm2001.avi
75981112	5598	370.78570556640625	55.07143020629883	7.075864791870117	150	135	5	33.0	47.113333333333337	37.566569653823265	7067	12.990952491760254	13.90588665008545	130.5	B	Blank	0	untreated	20150902	1.3	0.5	20.54	1.402	20150902_JanusFITC particle perfusion_short chamber_0p5 dynpcm2001.avi
75981112	5614	106.8432846069336	59.23134231567383	7.161775588989258	148	142	4	35.0	50.067567567567565	42.069868231338582	7410	12.379057884216309	13.824578285217285	128.5	B	Blank	0	untreated	20150902	1.3	0.5	20.54	1.402	20150902_JanusFITC particle perfusion_short chamber_0p5 dynpcm2001.avi
75981112	5610	177.2142791748047	57.92856979370117	7.075866222381592	147	141	5	34.0	49.557823129251702	41.75147221351515	7285	12.653675079345703	13.606762886047363	127.5	B	Blank	0	untreated	20150902	1.3	0.5	20.54	1.402	20150902_JanusFITC particle perfusion_short chamber_0p5 dynpcm2001.avi
75981112	5596	396.40826416015625	54.64678955078125	6.998167037963867	151	133	5	35.0	45.907284768211923	37.169978449355199	6932	12.879317283630371	13.364092826843262	131.5	B	Blank	0	untreated	20150902	1.3	0.5	20.54	1.402	20150902_JanusFITC particle perfusion_short chamber_0p5 dynpcm2001.avi
75981112	5608	204.39999389648438	57.400001525878906	7.306463241577148	158	142	4	36.5	51.645569620253163	43.598727764124213	8160	13.277202606201172	13.828672409057617	138.0	B	Blank	0	untreated	20150902	1.3	0.5	20.54	1.402	20150902_JanusFITC particle perfusion_short chamber_0p5 dynpcm2001.avi
75981112	5620	17.69230842590332	60.0	7.194311141967773	146	141	5	34.5	49.349315068493148	41.537999184399801	7205	12.279945373535156	13.765036582946777	127.0	B	Blank	0	untreated	20150902	1.3	0.5	20.54	1.402	20150902_JanusFITC particle perfusion_short chamber_0p5 dynpcm2001.avi
75981112	5604	274.7755126953125	56.306121826171875	6.985897541046143	146	135	5	34.0	46.294520547945204	37.847778713383548	6759	12.440633773803711	13.48680305480957	127.0	B	Blank	0	untreated	20150902	1.3	0.5	20.54	1.402	20150902_JanusFITC particle perfusion_short chamber_0p5 dynpcm2001.avi
75981112	5600	335.2916564941406	55.67708206176758	7.042647361755371	142	133	5	33.5	45.781690140845072	37.280458989872116	6501	12.18288803100586	13.484294891357422	123.0	B	Blank	0	untreated	20150902	1.3	0.5	20.54	1.402	20150902_JanusFITC particle perfusion_short chamber_0p5 dynpcm2001.avi
75981112	5615	97.5	59.0	7.004757404327393	151	142	4	35.0	48.841059602649004	41.886964372077692	7375	13.053389549255371	13.427184104919434	131.0	B	Blank	0	untreated	20150902	1.3	0.5	20.54	1.402	20150902_JanusFITC particle perfusion_short chamber_0p5 dynpcm2001.avi
75981112	5607	221.5	57.0	7.373677730560303	161	142	4	37.0	52.782608695652172	44.404086831689249	8498	13.286412239074707	14.278071403503418	141.0	B	Blank	0	untreated	20150902	1.3	0.5	20.54	1.402	20150902_JanusFITC particle perfusion_short chamber_0p5 dynpcm2001.avi
75981112	5605	256.5	57.0	7.004757404327393	145	141	5	34.0	47.413793103448278	39.340526828318012	6875	12.419500350952148	13.560283660888672	126.0	B	Blank	0	untreated	20150902	1.3	0.5	20.54	1.402	20150902_JanusFITC particle perfusion_short chamber_0p5 dynpcm2001.avi
75981112	5618	44.57758712768555	59.465518951416016	7.235219955444336	160	142	5	39.0	54.350000000000001	45.324827633428448	8696	13.253204345703125	13.826620101928711	139.5	B	Blank	0	untreated	20150902	1.3	0.5	20.54	1.402	20150902_JanusFITC particle perfusion_short chamber_0p5 dynpcm2001.avi
75981112	5591	464.26470947265625	53.67647171020508	7.0168633460998535	140	121	6	33.0	44.771428571428572	33.714842610412674	6268	12.45022964477539	13.370080947875977	121.0	B	Blank	0	untreated	20150902	1.3	0.5	20.54	1.402	20150902_JanusFITC particle perfusion_short chamber_0p5 dynpcm2001.avi
75981112	5621	2.0	60.0	6.26524543762207	64	142	4	31.0	49.140625	42.225535515957347	3145	9.874903678894043	12.282896041870117	49.0	B	Blank	0	untreated	20150902	1.3	0.5	20.54	1.402	20150902_JanusFITC particle perfusion_short chamber_0p5 dynpcm2001.avi
41118992	5651	425.0	207.0	6.26524543762207	114	85	6	27.0	32.771929824561404	21.956909589737755	3736	11.096953392028809	11.751032829284668	97.0	B	Blank	0	untreated	20150902	1.3	0.5	20.54	1.402	20150902_JanusFITC particle perfusion_short chamber_0p5 dynpcm2001.avi
41118992	5671	105.95454406738281	209.31817626953125	3.4180421829223633	36	28	9	17.0	17.611111111111111	5.1276905012435385	634	5.4347662925720215	6.883260726928711	26.5	B	Blank	0	untreated	20150902	1.3	0.5	20.54	1.402	20150902_JanusFITC particle perfusion_short chamber_0p5 dynpcm2001.avi
41118992	5661	260.3214416503906	208.5357208251953	6.040247917175293	106	77	6	25.5	31.89622641509434	20.914890085044458	3381	10.452033042907715	11.47139835357666	89.5	B	Blank	0	untreated	20150902	1.3	0.5	20.54	1.402	20150902_JanusFITC particle perfusion_short chamber_0p5 dynpcm2001.avi
41118992	5677	9.5	210.5	4.430197715759277	52	38	7	18.5	20.28846153846154	8.4497076382320859	1055	7.073654651641846	8.334073066711426	40.5	B	Blank	0	untreated	20150902	1.3	0.5	20.54	1.402	20150902_JanusFITC particle perfusion_short chamber_0p5 dynpcm2001.avi
41118992	5653	392.5	206.0	4.152062892913818	48	30	9	17.0	18.0	6.164414002968976	864	6.700510501861572	8.04904556274414	37.0	B	Blank	0	untreated	20150902	1.3	0.5	20.54	1.402	20150902_JanusFITC particle perfusion_short chamber_0p5 dynpcm2001.avi
41118992	5669	133.82432556152344	209.71621704101562	5.492492198944092	86	59	6	22.0	26.069767441860463	15.158688273675756	2242	9.1860990524292	10.311549186706543	71.0	B	Blank	0	untreated	20150902	1.3	0.5	20.54	1.402	20150902_JanusFITC particle perfusion_short chamber_0p5 dynpcm2001.avi
41118992	5676	19.0	209.5	3.4547250270843506	34	25	10	16.5	16.588235294117649	4.4531393226565026	564	5.31751823425293	6.633387565612793	24.5	B	Blank	0	untreated	20150902	1.3	0.5	20.54	1.402	20150902_JanusFITC particle perfusion_short chamber_0p5 dynpcm2001.avi
41118992	5657	330.1666564941406	208.0	6.351655960083008	118	96	6	29.5	36.101694915254235	25.18453582230352	4260	11.277690887451172	11.992772102355957	100.5	B	Blank	0	untreated	20150902	1.3	0.5	20.54	1.402	20150902_JanusFITC particle perfusion_short chamber_0p5 dynpcm2001.avi
41118992	5667	157.5	210.5	6.714778423309326	136	117	6	30.0	39.823529411764703	31.049742433558297	5416	12.381156921386719	12.498960494995117	117.5	B	Blank	0	untreated	20150902	1.3	0.5	20.54	1.402	20150902_JanusFITC particle perfusion_short chamber_0p5 dynpcm2001.avi
41118992	5668	149.625	210.125	6.627811431884766	133	112	5	29.0	38.639097744360903	29.420042870366544	5139	12.249605178833008	12.635668754577637	114.5	B	Blank	0	untreated	20150902	1.3	0.5	20.54	1.402	20150902_JanusFITC particle perfusion_short chamber_0p5 dynpcm2001.avi
41118992	5659	287.5	207.0	2.773359775543213	25	21	10	15.0	15.16	3.1327942798722042	379	4.439473628997803	5.569028377532959	17.0	B	Blank	0	untreated	20150902	1.3	0.5	20.54	1.402	20150902_JanusFITC particle perfusion_short chamber_0p5 dynpcm2001.avi
41118992	5658	297.0	207.0	3.257146120071411	30	23	11	15.5	16.366666666666667	3.6284370678786142	491	4.922460556030273	6.296952724456787	21.5	B	Blank	0	untreated	20150902	1.3	0.5	20.54	1.402	20150902_JanusFITC particle perfusion_short chamber_0p5 dynpcm2001.avi
41118992	5654	383.3999938964844	206.0	2.6779942512512207	21	20	10	15.0	15.333333333333334	2.7831693707052305	322	4.241377830505371	5.189153671264648	13.5	B	Blank	0	untreated	20150902	1.3	0.5	20.54	1.402	20150902_JanusFITC particle perfusion_short chamber_0p5 dynpcm2001.avi
41118992	5673	70.79069519042969	210.98837280273438	6.722840309143066	134	119	5	31.0	40.320895522388057	31.547311247699607	5403	11.684700965881348	12.937152862548828	115.0	B	Blank	0	untreated	20150902	1.3	0.5	20.54	1.402	20150902_JanusFITC particle perfusion_short chamber_0p5 dynpcm2001.avi
41118992	5675	29.5	209.5	3.6415998935699463	36	30	10	18.0	17.805555555555557	5.2958025540382474	641	5.831868648529053	7.080822467803955	26.0	B	Blank	0	untreated	20150902	1.3	0.5	20.54	1.402	20150902_JanusFITC particle perfusion_short chamber_0p5 dynpcm2001.avi
41118992	5664	211.0	208.0	3.7137176990509033	42	29	9	18.0	18.19047619047619	5.7786062549228179	764	6.299954891204834	7.326642990112305	31.5	B	Blank	0	untreated	20150902	1.3	0.5	20.54	1.402	20150902_JanusFITC particle perfusion_short chamber_0p5 dynpcm2001.avi
41118992	5672	79.5	211.0	6.452931880950928	118	107	6	29.5	37.779661016949156	27.339403361380754	4458	11.205292701721191	12.463829040527344	100.5	B	Blank	0	untreated	20150902	1.3	0.5	20.54	1.402	20150902_JanusFITC particle perfusion_short chamber_0p5 dynpcm2001.avi
41118992	5656	346.7727355957031	207.86363220214844	6.012073040008545	106	74	6	23.5	30.537735849056602	19.717425742030542	3237	10.581583023071289	11.417349815368652	89.5	B	Blank	0	untreated	20150902	1.3	0.5	20.54	1.402	20150902_JanusFITC particle perfusion_short chamber_0p5 dynpcm2001.avi
41118992	5660	277.5	207.5	3.9221231937408447	44	34	10	18.0	18.727272727272727	6.7229715979942979	824	6.378959655761719	7.619075298309326	34.0	B	Blank	0	untreated	20150902	1.3	0.5	20.54	1.402	20150902_JanusFITC particle perfusion_short chamber_0p5 dynpcm2001.avi
41118992	5674	54.5	211.0	6.452931880950928	122	98	5	29.0	36.0	26.034655340306017	4392	11.463149070739746	12.588441848754883	104.5	B	Blank	0	untreated	20150902	1.3	0.5	20.54	1.402	20150902_JanusFITC particle perfusion_short chamber_0p5 dynpcm2001.avi
41118992	5662	244.2142791748047	209.35714721679688	6.551569938659668	130	107	6	29.0	37.869230769230768	28.254717362848243	4923	11.856404304504395	12.558916091918945	112.0	B	Blank	0	untreated	20150902	1.3	0.5	20.54	1.402	20150902_JanusFITC particle perfusion_short chamber_0p5 dynpcm2001.avi
41118992	5650	442.0	206.0	5.149999618530273	76	50	6	22.5	24.539473684210527	12.562937124600914	1865	8.501395225524902	10.017072677612305	62.0	B	Blank	0	untreated	20150902	1.3	0.5	20.54	1.402	20150902_JanusFITC particle perfusion_short chamber_0p5 dynpcm2001.avi
41118992	5666	182.5	209.0	5.072161674499512	71	53	7	21.0	24.549295774647888	12.626585782314676	1743	8.24673843383789	9.840617179870605	58.0	B	Blank	0	untreated	20150902	1.3	0.5	20.54	1.402	20150902_JanusFITC particle perfusion_short chamber_0p5 dynpcm2001.avi
41118992	5670	125.57142639160156	209.10714721679688	4.271109104156494	53	39	8	20.0	21.018867924528301	8.3020583172675178	1114	7.192276954650879	8.300553321838379	41.5	B	Blank	0	untreated	20150902	1.3	0.5	20.54	1.402	20150902_JanusFITC particle perfusion_short chamber_0p5 dynpcm2001.avi
41118992	5655	363.5	206.5	3.9221231937408447	47	31	8	18.0	18.170212765957448	6.39919924823102	854	6.584099292755127	7.863480567932129	36.5	B	Blank	0	untreated	20150902	1.3	0.5	20.54	1.402	20150902_JanusFITC particle perfusion_short chamber_0p5 dynpcm2001.avi
41118992	5663	228.20492553710938	208.72950744628906	5.884517192840576	101	70	6	25.0	30.019801980198018	18.532273266818496	3032	10.725184440612793	11.155942916870117	85.0	B	Blank	0	untreated	20150902	1.3	0.5	20.54	1.402	20150902_JanusFITC particle perfusion_short chamber_0p5 dynpcm2001.avi
41118992	5665	201.2142791748047	207.64285278320312	3.3310916423797607	29	22	10	16.0	16.344827586206897	3.4066452510975087	474	4.854487895965576	6.640155792236328	20.0	B	Blank	0	untreated	20150902	1.3	0.5	20.54	1.402	20150902_JanusFITC particle perfusion_short chamber_0p5 dynpcm2001.avi
41118992	5652	401.0833435058594	206.6875	5.283512115478516	77	48	7	21.0	23.7012987012987	11.846490997874671	1825	8.69832992553711	9.844346046447754	62.5	B	Blank	0	untreated	20150902	1.3	0.5	20.54	1.402	20150902_JanusFITC particle perfusion_short chamber_0p5 dynpcm2001.avi
41118992	5647	489.0	205.0	4.606299877166748	62	40	7	19.0	21.048387096774192	9.1111902472247728	1305	7.8418707847595215	8.851014137268066	49.5	B	Blank	0	untreated	20150902	1.3	0.5	20.54	1.402	20150902_JanusFITC particle perfusion_short chamber_0p5 dynpcm2001.avi
66589068	5743	74.2272720336914	60.227272033691406	6.812005043029785	139	126	6	33.0	44.258992805755398	34.213325295307641	6152	12.739200592041016	13.068461418151855	120.5	B	Blank	0	untreated	20150902	1.3	0.5	20.54	1.402	20150902_JanusFITC particle perfusion_short chamber_0p5 dynpcm2001.avi
66589068	5721	388.5	56.0	3.4547250270843506	35	26	9	16.0	16.714285714285715	4.2330092542940161	585	5.358606815338135	6.9966206550598145	25.5	B	Blank	0	untreated	20150902	1.3	0.5	20.54	1.402	20150902_JanusFITC particle perfusion_short chamber_0p5 dynpcm2001.avi
66589068	5732	219.8125	58.625	6.826481819152832	137	118	6	30.0	41.21897810218978	31.47185402921183	5647	12.230438232421875	13.156610488891602	119.0	B	Blank	0	untreated	20150902	1.3	0.5	20.54	1.402	20150902_JanusFITC particle perfusion_short chamber_0p5 dynpcm2001.avi
66589068	5714	485.5	54.875	4.279848098754883	53	29	10	17.0	18.566037735849058	6.2420044977170104	984	6.910462379455566	8.306134223937988	41.5	B	Blank	0	untreated	20150902	1.3	0.5	20.54	1.402	20150902_JanusFITC particle perfusion_short chamber_0p5 dynpcm2001.avi
66589068	5740	121.0	60.0	5.546719551086426	86	54	7	22.0	25.5	13.371046470674246	2193	9.682238578796387	10.635780334472656	71.0	B	Blank	0	untreated	20150902	1.3	0.5	20.54	1.402	20150902_JanusFITC particle perfusion_short chamber_0p5 dynpcm2001.avi
66589068	5723	362.0	56.5	6.695000171661377	132	102	6	30.0	38.43181818181818	27.771577246437062	5073	12.009222984313965	12.953357696533203	114.0	B	Blank	0	untreated	20150902	1.3	0.5	20.54	1.402	20150902_JanusFITC particle perfusion_short chamber_0p5 dynpcm2001.avi
66589068	5716	453.5	55.0	5.474524974822998	87	53	6	21.0	24.448275862068964	12.98961443747446	2127	9.28256893157959	10.206209182739258	71.5	B	Blank	0	untreated	20150902	1.3	0.5	20.54	1.402	20150902_JanusFITC particle perfusion_short chamber_0p5 dynpcm2001.avi
66589068	5736	169.0	58.8125	4.434404373168945	59	36	8	18.0	19.118644067796609	7.9470381344624501	1128	7.65553617477417	8.654248237609863	46.5	B	Blank	0	untreated	20150902	1.3	0.5	20.54	1.402	20150902_JanusFITC particle perfusion_short chamber_0p5 dynpcm2001.avi
66589068	5725	304.5	57.5	6.222768783569336	109	72	6	24.0	30.284403669724771	18.977578147667113	3301	10.440817832946777	11.842740058898926	92.5	B	Blank	0	untreated	20150902	1.3	0.5	20.54	1.402	20150902_JanusFITC particle perfusion_short chamber_0p5 dynpcm2001.avi
66589068	5724	348.1901550292969	56.66901397705078	6.206944942474365	116	79	6	27.0	31.758620689655171	20.693002602768711	3684	11.164363861083984	11.656493186950684	98.5	B	Blank	0	untreated	20150902	1.3	0.5	20.54	1.402	20150902_JanusFITC particle perfusion_short chamber_0p5 dynpcm2001.avi
66589068	5734	200.0	59.0	6.26524543762207	113	79	6	27.0	32.442477876106196	20.81606682608215	3666	10.990982055664062	11.556154251098633	96.5	B	Blank	0	untreated	20150902	1.3	0.5	20.54	1.402	20150902_JanusFITC particle perfusion_short chamber_0p5 dynpcm2001.avi
66589068	5735	186.5	59.0	3.4547250270843506	35	23	10	16.0	16.199999999999999	3.592054724368372	567	5.694582939147949	6.599257946014404	25.5	B	Blank	0	untreated	20150902	1.3	0.5	20.54	1.402	20150902_JanusFITC particle perfusion_short chamber_0p5 dynpcm2001.avi
66589068	5739	134.07142639160156	59.78571319580078	6.74694299697876	139	115	5	31.0	40.935251798561154	31.070865539412516	5690	12.483573913574219	12.995107650756836	120.0	B	Blank	0	untreated	20150902	1.3	0.5	20.54	1.402	20150902_JanusFITC particle perfusion_short chamber_0p5 dynpcm2001.avi
66589068	5719	413.0	56.0	5.150000095367432	70	40	8	19.0	21.62857142857143	9.2445681790079597	1514	8.449825286865234	9.135746955871582	57.0	B	Blank	0	untreated	20150902	1.3	0.5	20.54	1.402	20150902_JanusFITC particle perfusion_short chamber_0p5 dynpcm2001.avi
66589068	5717	440.5	55.78571319580078	6.3501996994018555	120	86	6	28.5	34.633333333333333	23.126439895111872	4156	11.59377384185791	12.165800094604492	102.5	B	Blank	0	untreated	20150902	1.3	0.5	20.54	1.402	20150902_JanusFITC particle perfusion_short chamber_0p5 dynpcm2001.avi
66589068	5728	277.0434875488281	57.9782600402832	6.549795150756836	130	96	6	29.0	34.807692307692307	25.117599148450644	4525	12.03026008605957	12.381260871887207	112.0	B	Blank	0	untreated	20150902	1.3	0.5	20.54	1.402	20150902_JanusFITC particle perfusion_short chamber_0p5 dynpcm2001.avi
66589068	5720	405.9285583496094	56.07143020629883	3.1644287109375	29	20	10	15.0	15.103448275862069	3.0096949964178337	438	5.005649566650391	5.990883827209473	20.5	B	Blank	0	untreated	20150902	1.3	0.5	20.54	1.402	20150902_JanusFITC particle perfusion_short chamber_0p5 dynpcm2001.avi
66589068	5737	155.3000030517578	59.29999923706055	6.496351718902588	127	94	6	28.0	36.133858267716533	25.774113304046629	4589	11.814765930175781	12.262801170349121	109.0	B	Blank	0	untreated	20150902	1.3	0.5	20.54	1.402	20150902_JanusFITC particle perfusion_short chamber_0p5 dynpcm2001.avi
66589068	5733	212.8125	58.625	6.826481819152832	142	121	6	32.0	42.41549295774648	32.686570218429416	6023	12.722834587097168	12.873163223266602	123.0	B	Blank	0	untreated	20150902	1.3	0.5	20.54	1.402	20150902_JanusFITC particle perfusion_short chamber_0p5 dynpcm2001.avi
66589068	5718	419.5	56.0	5.664999961853027	101	64	7	25.0	28.297029702970296	16.30497983485289	2858	10.453048706054688	11.016819953918457	85.0	B	Blank	0	untreated	20150902	1.3	0.5	20.54	1.402	20150902_JanusFITC particle perfusion_short chamber_0p5 dynpcm2001.avi
66589068	5731	226.756103515625	58.70731735229492	6.528085708618164	123	95	5	29.0	36.804878048780488	25.469145540803371	4527	11.968867301940918	12.220438003540039	105.5	B	Blank	0	untreated	20150902	1.3	0.5	20.54	1.402	20150902_JanusFITC particle perfusion_short chamber_0p5 dynpcm2001.avi
66589068	5744	67.12886810302734	60.489688873291016	7.034846782684326	146	133	5	33.5	45.0	35.982301585602613	6570	12.884782791137695	13.132929801940918	126.5	B	Blank	0	untreated	20150902	1.3	0.5	20.54	1.402	20150902_JanusFITC particle perfusion_short chamber_0p5 dynpcm2001.avi
66589068	5726	298.0	57.5	6.452931880950928	125	96	6	28.0	36.008000000000003	25.42392448069338	4501	11.59469223022461	12.374773979187012	107.0	B	Blank	0	untreated	20150902	1.3	0.5	20.54	1.402	20150902_JanusFITC particle perfusion_short chamber_0p5 dynpcm2001.avi
66589068	5722	368.6176452636719	56.617645263671875	6.38350772857666	122	96	7	28.0	36.057377049180324	25.0551192963872	4399	12.036978721618652	12.038878440856934	104.0	B	Blank	0	untreated	20150902	1.3	0.5	20.54	1.402	20150902_JanusFITC particle perfusion_short chamber_0p5 dynpcm2001.avi
66589068	5738	148.5	59.5	6.714778423309326	145	118	5	31.0	40.427586206896549	32.284670180386875	5862	12.592252731323242	12.972536087036133	126.0	B	Blank	0	untreated	20150902	1.3	0.5	20.54	1.402	20150902_JanusFITC particle perfusion_short chamber_0p5 dynpcm2001.avi
66589068	5729	264.5	58.38888931274414	4.777284622192383	65	41	8	20.0	21.800000000000001	9.2805835360299795	1417	7.917973518371582	9.221548080444336	52.0	B	Blank	0	untreated	20150902	1.3	0.5	20.54	1.402	20150902_JanusFITC particle perfusion_short chamber_0p5 dynpcm2001.avi
66589068	5727	284.20001220703125	57.900001525878906	6.679124355316162	139	112	6	30.0	39.956834532374103	30.164028914246956	5554	12.385541915893555	12.93812370300293	120.0	B	Blank	0	untreated	20150902	1.3	0.5	20.54	1.402	20150902_JanusFITC particle perfusion_short chamber_0p5 dynpcm2001.avi
66589068	5742	81.37096405029297	60.155914306640625	6.4959306716918945	129	101	5	28.0	37.534883720930232	27.46951700560756	4842	12.10111141204834	12.611334800720215	111.0	B	Blank	0	untreated	20150902	1.3	0.5	20.54	1.402	20150902_JanusFITC particle perfusion_short chamber_0p5 dynpcm2001.avi
66589068	5748	6.735955238342285	60.870784759521484	6.730020999908447	133	106	5	30.0	37.225563909774436	27.982974561034599	4951	11.984699249267578	12.622368812561035	114.5	B	Blank	0	untreated	20150902	1.3	0.5	20.54	1.402	20150902_JanusFITC particle perfusion_short chamber_0p5 dynpcm2001.avi
66589068	5749	2.0	61.0	6.26524543762207	66	120	6	32.0	42.939393939393938	32.645422338096509	2834	10.392304420471191	10.392304420471191	51.0	B	Blank	0	untreated	20150902	1.3	0.5	20.54	1.402	20150902_JanusFITC particle perfusion_short chamber_0p5 dynpcm2001.avi
66589068	5713	491.5	54.5	5.302249908447266	83	51	8	23.0	24.457831325301203	12.249712270846887	2030	9.350350379943848	10.309502601623535	68.5	B	Blank	0	untreated	20150902	1.3	0.5	20.54	1.402	20150902_JanusFITC particle perfusion_short chamber_0p5 dynpcm2001.avi
66589068	5745	52.78571319580078	60.5	5.9561052322387695	111	81	5	26.0	32.81981981981982	21.476657430381241	3643	11.226869583129883	11.704959869384766	94.0	B	Blank	0	untreated	20150902	1.3	0.5	20.54	1.402	20150902_JanusFITC particle perfusion_short chamber_0p5 dynpcm2001.avi
66589068	5746	39.0	60.91666793823242	3.1758346557617188	29	20	11	15.0	15.137931034482758	2.7382871304954235	439	5.574314117431641	5.574314117431641	20.0	B	Blank	0	untreated	20150902	1.3	0.5	20.54	1.402	20150902_JanusFITC particle perfusion_short chamber_0p5 dynpcm2001.avi
66589068	5747	20.5	60.5	4.885718822479248	69	44	7	21.0	23.115942028985508	10.627468145567185	1595	8.174300193786621	9.653582572937012	56.0	B	Blank	0	untreated	20150902	1.3	0.5	20.54	1.402	20150902_JanusFITC particle perfusion_short chamber_0p5 dynpcm2001.avi
60718524	5876	478.5	335.0	8.38359260559082	115	57	6	18.0	22.347826086956523	13.450743298201109	2570	8.482070922851562	17.494783401489258	94.5	B	Blank	0	untreated	20150902	1.3	0.5	20.54	1.402	20150902_JanusFITC particle perfusion_short chamber_0p5 dynpcm2001.avi
60718524	5878	435.68182373046875	339.68182373046875	4.169192314147949	49	46	6	19.0	20.857142857142858	11.535216707535055	1022	6.617433071136475	7.974842071533203	37.5	B	Blank	0	untreated	20150902	1.3	0.5	20.54	1.402	20150902_JanusFITC particle perfusion_short chamber_0p5 dynpcm2001.avi
60718524	5877	458.0	339.5	3.4547250270843506	34	29	8	15.0	17.088235294117649	5.8679971884332227	581	5.375239849090576	6.697211265563965	24.5	B	Blank	0	untreated	20150902	1.3	0.5	20.54	1.402	20150902_JanusFITC particle perfusion_short chamber_0p5 dynpcm2001.avi
60718524	5875	487.0	334.0	9.327047348022461	162	85	4	26.0	30.75925925925926	20.848899534435443	4983	9.878484725952148	19.3347225189209	139.0	B	Blank	0	untreated	20150902	1.3	0.5	20.54	1.402	20150902_JanusFITC particle perfusion_short chamber_0p5 dynpcm2001.avi
28169774	5895	91.19403076171875	336.64178466796875	10.18491268157959	243	143	3	55.0	67.559670781893004	54.091215628067246	16417	14.573789596557617	20.598127365112305	217.0	B	Blank	0	untreated	20150902	1.3	0.5	20.54	1.402	20150902_JanusFITC particle perfusion_short chamber_0p5 dynpcm2001.avi
28169774	5885	312.5	340.5	3.9221231937408447	47	35	7	17.0	18.340425531914892	7.4470516677626772	862	6.357224941253662	8.121559143066406	36.5	B	Blank	0	untreated	20150902	1.3	0.5	20.54	1.402	20150902_JanusFITC particle perfusion_short chamber_0p5 dynpcm2001.avi
28169774	5899	19.80769157409668	342.19232177734375	4.872860431671143	63	51	7	21.0	23.126984126984127	12.481722591093662	1457	7.519660472869873	9.339101791381836	50.5	B	Blank	0	untreated	20150902	1.3	0.5	20.54	1.402	20150902_JanusFITC particle perfusion_short chamber_0p5 dynpcm2001.avi
28169774	5896	79.5	336.5	10.427955627441406	248	145	3	55.0	67.814516129032256	53.716004543531611	16818	14.25262451171875	20.836868286132812	221.5	B	Blank	0	untreated	20150902	1.3	0.5	20.54	1.402	20150902_JanusFITC particle perfusion_short chamber_0p5 dynpcm2001.avi
28169774	5878	434.5	330.0	4.4001617431640625	50	43	7	19.0	21.379999999999999	10.299300947151705	1069	6.63779878616333	8.669240951538086	39.0	B	Blank	0	untreated	20150902	1.3	0.5	20.54	1.402	20150902_JanusFITC particle perfusion_short chamber_0p5 dynpcm2001.avi
28169774	5897	50.0	337.5	10.26130199432373	209	142	4	39.0	52.282296650717704	42.483227452973587	10927	11.914682388305664	20.868534088134766	183.5	B	Blank	0	untreated	20150902	1.3	0.5	20.54	1.402	20150902_JanusFITC particle perfusion_short chamber_0p5 dynpcm2001.avi
28169774	5882	352.5	335.5	10.118144989013672	210	142	5	38.0	51.990476190476187	41.54022611261918	10918	12.263049125671387	20.07478904724121	185.5	B	Blank	0	untreated	20150902	1.3	0.5	20.54	1.402	20150902_JanusFITC particle perfusion_short chamber_0p5 dynpcm2001.avi
28169774	5892	176.5	337.125	8.510169982910156	119	65	6	18.0	23.30252100840336	15.059855156740246	2773	8.377227783203125	19.476787567138672	98.0	B	Blank	0	untreated	20150902	1.3	0.5	20.54	1.402	20150902_JanusFITC particle perfusion_short chamber_0p5 dynpcm2001.avi
28169774	5894	102.5	336.5	10.118144989013672	234	142	4	53.0	66.824786324786331	53.392027648398354	15637	14.163429260253906	20.331716537475586	208.0	B	Blank	0	untreated	20150902	1.3	0.5	20.54	1.402	20150902_JanusFITC particle perfusion_short chamber_0p5 dynpcm2001.avi
28169774	5884	323.0	339.5	5.072161674499512	69	51	6	20.0	22.666666666666668	12.431454573055095	1564	7.952105522155762	9.71584415435791	56.0	B	Blank	0	untreated	20150902	1.3	0.5	20.54	1.402	20150902_JanusFITC particle perfusion_short chamber_0p5 dynpcm2001.avi
28169774	5883	341.0	335.0	9.771437644958496	181	118	6	31.0	39.386740331491715	29.792925128578826	7129	10.952651977539062	21.078279495239258	157.5	B	Blank	0	untreated	20150902	1.3	0.5	20.54	1.402	20150902_JanusFITC particle perfusion_short chamber_0p5 dynpcm2001.avi
28169774	5879	414.5	334.5	9.906222343444824	193	138	4	36.0	48.854922279792746	39.857644212823637	9429	11.251718521118164	19.67179298400879	169.0	B	Blank	0	untreated	20150902	1.3	0.5	20.54	1.402	20150902_JanusFITC particle perfusion_short chamber_0p5 dynpcm2001.avi
28169774	5887	269.5	335.5	9.906222343444824	190	135	5	34.5	47.473684210526315	38.592020474721579	9020	12.0022611618042	19.197412490844727	166.0	B	Blank	0	untreated	20150902	1.3	0.5	20.54	1.402	20150902_JanusFITC particle perfusion_short chamber_0p5 dynpcm2001.avi
28169774	5881	382.0	334.7105407714844	10.0547513961792	235	145	4	51.0	63.970212765957449	51.860401467596276	15033	13.963515281677246	20.463926315307617	209.5	B	Blank	0	untreated	20150902	1.3	0.5	20.54	1.402	20150902_JanusFITC particle perfusion_short chamber_0p5 dynpcm2001.avi
28169774	5893	156.5	341.5	3.9221231937408447	46	39	6	18.0	19.521739130434781	9.1929536589403806	898	6.691415786743164	7.6740570068359375	35.5	B	Blank	0	untreated	20150902	1.3	0.5	20.54	1.402	20150902_JanusFITC particle perfusion_short chamber_0p5 dynpcm2001.avi
28169774	5888	248.5	335.5	10.118144989013672	239	143	5	45.0	64.644351464435147	52.404157181003953	15450	14.562522888183594	20.19249725341797	213.5	B	Blank	0	untreated	20150902	1.3	0.5	20.54	1.402	20150902_JanusFITC particle perfusion_short chamber_0p5 dynpcm2001.avi
28169774	5886	290.5	341.0	4.152062892913818	47	43	8	18.0	20.702127659574469	10.249888206171919	973	6.267911434173584	8.207871437072754	35.5	B	Blank	0	untreated	20150902	1.3	0.5	20.54	1.402	20150902_JanusFITC particle perfusion_short chamber_0p5 dynpcm2001.avi
28169774	5891	186.5	336.5	9.798543930053711	165	107	3	28.0	34.769696969696973	25.533964129186771	5737	9.781782150268555	19.501649856567383	142.0	B	Blank	0	untreated	20150902	1.3	0.5	20.54	1.402	20150902_JanusFITC particle perfusion_short chamber_0p5 dynpcm2001.avi
28169774	5898	39.5	337.5	9.906222343444824	176	121	5	29.5	38.488636363636367	30.120966089096399	6774	10.52458381652832	19.554126739501953	152.5	B	Blank	0	untreated	20150902	1.3	0.5	20.54	1.402	20150902_JanusFITC particle perfusion_short chamber_0p5 dynpcm2001.avi
28169774	5880	404.0	334.5	9.999491691589355	219	144	3	44.0	59.575342465753423	49.872783678308487	13047	13.11729621887207	19.842449188232422	194.0	B	Blank	0	untreated	20150902	1.3	0.5	20.54	1.402	20150902_JanusFITC particle perfusion_short chamber_0p5 dynpcm2001.avi
28169774	5889	227.5	336.0	10.415230751037598	243	144	1	53.0	67.246913580246911	52.845967067790326	16341	14.092947006225586	20.33051300048828	216.5	B	Blank	0	untreated	20150902	1.3	0.5	20.54	1.402	20150902_JanusFITC particle perfusion_short chamber_0p5 dynpcm2001.avi
28169774	5890	216.5	336.0	10.415230751037598	239	144	2	47.0	64.523012552301253	51.48260556191147	15421	13.727242469787598	20.34343910217285	213.0	B	Blank	0	untreated	20150902	1.3	0.5	20.54	1.402	20150902_JanusFITC particle perfusion_short chamber_0p5 dynpcm2001.avi
44484390	5921	173.5	306.8500061035156	10.467182159423828	227	136	5	35.0	43.731277533039645	32.899031755332778	9927	13.335644721984863	20.81504249572754	200.5	B	Blank	0	untreated	20150902	1.3	0.5	20.54	1.402	20150902_JanusFITC particle perfusion_short chamber_0p5 dynpcm2001.avi
44484390	5909	355.0	305.368408203125	10.132136344909668	210	95	6	33.0	38.171428571428571	24.81933084660966	8016	11.842937469482422	21.605484008789062	184.5	B	Blank	0	untreated	20150902	1.3	0.5	20.54	1.402	20150902_JanusFITC particle perfusion_short chamber_0p5 dynpcm2001.avi
44484390	5917	230.0	307.1111145019531	9.384448051452637	184	142	5	23.0	40.815217391304351	37.40769199783535	7510	11.710739135742188	18.818233489990234	161.0	B	Blank	0	untreated	20150902	1.3	0.5	20.54	1.402	20150902_JanusFITC particle perfusion_short chamber_0p5 dynpcm2001.avi
44484390	5920	189.5	306.0	10.415230751037598	221	141	5	34.0	42.832579185520359	33.687733271709021	9466	12.473389625549316	21.316152572631836	195.0	B	Blank	0	untreated	20150902	1.3	0.5	20.54	1.402	20150902_JanusFITC particle perfusion_short chamber_0p5 dynpcm2001.avi
44484390	5904	428.5	305.0	9.397868156433105	177	132	4	24.0	38.124293785310734	32.971762061312624	6748	11.988631248474121	18.29993438720703	154.0	B	Blank	0	untreated	20150902	1.3	0.5	20.54	1.402	20150902_JanusFITC particle perfusion_short chamber_0p5 dynpcm2001.avi
44484390	5916	248.0	306.5	10.26130199432373	212	141	5	32.5	43.108490566037737	35.283388089582608	9139	13.05527400970459	20.74087905883789	186.5	B	Blank	0	untreated	20150902	1.3	0.5	20.54	1.402	20150902_JanusFITC particle perfusion_short chamber_0p5 dynpcm2001.avi
44484390	5919	197.0	306.1000061035156	10.403005599975586	211	115	5	33.0	38.767772511848342	27.955416507358777	8180	11.82238483428955	21.12138557434082	185.0	B	Blank	0	untreated	20150902	1.3	0.5	20.54	1.402	20150902_JanusFITC particle perfusion_short chamber_0p5 dynpcm2001.avi
44484390	5903	446.5	304.5	9.906222343444824	202	104	5	30.5	36.158415841584159	24.73312312807786	7304	11.773048400878906	20.21553611755371	177.0	B	Blank	0	untreated	20150902	1.3	0.5	20.54	1.402	20150902_JanusFITC particle perfusion_short chamber_0p5 dynpcm2001.avi
44484390	5912	303.2272644042969	305.5909118652344	9.959187507629395	194	75	6	28.0	31.716494845360824	19.538939077933851	6153	10.75609302520752	21.881223678588867	168.5	B	Blank	0	untreated	20150902	1.3	0.5	20.54	1.402	20150902_JanusFITC particle perfusion_short chamber_0p5 dynpcm2001.avi
44484390	5924	132.5	308.0	9.620993614196777	187	142	4	22.0	40.406417112299465	37.812166809383854	7556	11.940545082092285	19.28012466430664	163.0	B	Blank	0	untreated	20150902	1.3	0.5	20.54	1.402	20150902_JanusFITC particle perfusion_short chamber_0p5 dynpcm2001.avi
44484390	5922	158.5	307.0	10.415230751037598	220	134	5	35.0	43.549999999999997	32.888686228218084	9581	12.941488265991211	20.72043228149414	194.0	B	Blank	0	untreated	20150902	1.3	0.5	20.54	1.402	20150902_JanusFITC particle perfusion_short chamber_0p5 dynpcm2001.avi
44484390	5910	337.5	305.5	9.906222343444824	194	141	5	30.0	41.391752577319586	35.243353310923403	8030	12.034893989562988	19.683795928955078	170.0	B	Blank	0	untreated	20150902	1.3	0.5	20.54	1.402	20150902_JanusFITC particle perfusion_short chamber_0p5 dynpcm2001.avi
44484390	5911	312.5	306.0	9.620993614196777	178	100	6	28.0	33.286516853932582	23.182760405148585	5925	10.723161697387695	21.01087188720703	154.0	B	Blank	0	untreated	20150902	1.3	0.5	20.54	1.402	20150902_JanusFITC particle perfusion_short chamber_0p5 dynpcm2001.avi
44484390	5915	263.0	306.0	10.50398063659668	222	111	5	34.0	39.806306306306304	27.277574788764262	8837	12.4627046585083	21.419696807861328	196.5	B	Blank	0	untreated	20150902	1.3	0.5	20.54	1.402	20150902_JanusFITC particle perfusion_short chamber_0p5 dynpcm2001.avi
44484390	5900	488.0	303.5	9.83906078338623	187	83	6	27.0	30.427807486631018	19.587971781386486	5690	11.03426456451416	20.037532806396484	162.5	B	Blank	0	untreated	20150902	1.3	0.5	20.54	1.402	20150902_JanusFITC particle perfusion_short chamber_0p5 dynpcm2001.avi
44484390	5902	462.5	303.65789794921875	9.960956573486328	205	106	5	31.0	35.863414634146345	24.558360119415703	7352	11.82886028289795	20.495363235473633	180.0	B	Blank	0	untreated	20150902	1.3	0.5	20.54	1.402	20150902_JanusFITC particle perfusion_short chamber_0p5 dynpcm2001.avi
44484390	5906	403.28570556640625	305.0	9.56428337097168	178	78	5	27.0	29.870786516853933	18.315896590686375	5317	10.04184341430664	22.01254653930664	154.0	B	Blank	0	untreated	20150902	1.3	0.5	20.54	1.402	20150902_JanusFITC particle perfusion_short chamber_0p5 dynpcm2001.avi
44484390	5913	295.5	305.5	10.118144989013672	199	98	6	30.0	35.638190954773869	23.579646890509721	7092	11.673637390136719	21.551368713378906	174.0	B	Blank	0	untreated	20150902	1.3	0.5	20.54	1.402	20150902_JanusFITC particle perfusion_short chamber_0p5 dynpcm2001.avi
44484390	5923	142.0	307.5	9.999491691589355	199	142	4	28.0	43.62311557788945	39.801437669315796	8681	12.552373886108398	19.47031593322754	175.0	B	Blank	0	untreated	20150902	1.3	0.5	20.54	1.402	20150902_JanusFITC particle perfusion_short chamber_0p5 dynpcm2001.avi
44484390	5901	471.0	303.5	9.999491691589355	206	107	5	28.0	34.995145631067963	25.250684422679388	7209	11.70482349395752	20.693880081176758	181.0	B	Blank	0	untreated	20150902	1.3	0.5	20.54	1.402	20150902_JanusFITC particle perfusion_short chamber_0p5 dynpcm2001.avi
44484390	5928	18.0	308.5	10.26130199432373	199	96	5	30.0	35.447236180904525	23.514049684439907	7054	10.653566360473633	22.878225326538086	173.5	B	Blank	0	untreated	20150902	1.3	0.5	20.54	1.402	20150902_JanusFITC particle perfusion_short chamber_0p5 dynpcm2001.avi
44484390	5908	361.5	305.0	10.312867164611816	215	114	4	33.0	37.972093023255816	27.143189008897636	8164	12.813973426818848	20.611482620239258	189.0	B	Blank	0	untreated	20150902	1.3	0.5	20.54	1.402	20150902_JanusFITC particle perfusion_short chamber_0p5 dynpcm2001.avi
44484390	5925	116.0	307.5	10.26130199432373	200	99	6	29.5	34.969999999999999	23.819091082574914	6994	11.169163703918457	22.503498077392578	175.0	B	Blank	0	untreated	20150902	1.3	0.5	20.54	1.402	20150902_JanusFITC particle perfusion_short chamber_0p5 dynpcm2001.avi
44484390	5918	222.0	307.0	9.49613094329834	179	122	6	26.0	37.541899441340782	30.845844477527081	6720	11.331001281738281	19.960336685180664	155.5	B	Blank	0	untreated	20150902	1.3	0.5	20.54	1.402	20150902_JanusFITC particle perfusion_short chamber_0p5 dynpcm2001.avi
44484390	5914	278.5	305.1499938964844	10.467170715332031	220	133	6	31.0	41.609090909090909	31.620791622126045	9154	12.578995704650879	21.032108306884766	194.5	B	Blank	0	untreated	20150902	1.3	0.5	20.54	1.402	20150902_JanusFITC particle perfusion_short chamber_0p5 dynpcm2001.avi
44484390	5927	83.5	307.1499938964844	10.467170715332031	230	142	3	37.0	45.821739130434786	35.761996546269962	10539	13.018266677856445	21.347848892211914	204.0	B	Blank	0	untreated	20150902	1.3	0.5	20.54	1.402	20150902_JanusFITC particle perfusion_short chamber_0p5 dynpcm2001.avi
44484390	5926	99.5686264038086	307.1568603515625	10.477947235107422	222	136	4	33.0	41.468468468468465	32.432416166162078	9206	11.755331993103027	21.962051391601562	196.0	B	Blank	0	untreated	20150902	1.3	0.5	20.54	1.402	20150902_JanusFITC particle perfusion_short chamber_0p5 dynpcm2001.avi
44484390	5907	385.5	304.5	9.906222343444824	198	111	5	29.0	35.5	25.61599681701442	7029	11.43463134765625	20.944202423095703	173.0	B	Blank	0	untreated	20150902	1.3	0.5	20.54	1.402	20150902_JanusFITC particle perfusion_short chamber_0p5 dynpcm2001.avi
44484390	5929	9.0	308.0	10.50398063659668	210	106	5	33.0	37.590476190476188	26.387477274572881	7894	11.878804206848145	21.167417526245117	184.5	B	Blank	0	untreated	20150902	1.3	0.5	20.54	1.402	20150902_JanusFITC particle perfusion_short chamber_0p5 dynpcm2001.avi
44484390	5930	1.0	308.0	10.300000190734863	113	141	6	35.0	46.584070796460175	36.919123678158051	5264	11.0941743850708	21.47271728515625	90.0	B	Blank	0	untreated	20150902	1.3	0.5	20.54	1.402	20150902_JanusFITC particle perfusion_short chamber_0p5 dynpcm2001.avi
44484390	5905	411.30645751953125	305.1451721191406	9.424814224243164	170	99	5	24.0	32.241176470588236	24.623173179739574	5481	11.301921844482422	19.48877716064453	147.0	B	Blank	0	untreated	20150902	1.3	0.5	20.54	1.402	20150902_JanusFITC particle perfusion_short chamber_0p5 dynpcm2001.avi
28873141	6049	311.293701171875	80.15734100341797	10.832867622375488	287	136	4	39.0	45.881533101045299	34.032264468108799	13168	18.303970336914062	19.48521614074707	259.0	B	Blank	0	untreated	20150902	1.3	0.5	20.54	1.402	20150902_JanusFITC particle perfusion_short chamber_0p5 dynpcm2001.avi
28873141	6061	70.80000305175781	83.4000015258789	11.07429313659668	301	144	2	50.0	59.720930232558139	45.190867206426624	17976	19.443971633911133	19.7297420501709	272.0	B	Blank	0	untreated	20150902	1.3	0.5	20.54	1.402	20150902_JanusFITC particle perfusion_short chamber_0p5 dynpcm2001.avi
28873141	6053	224.3419189453125	81.58590698242188	10.994386672973633	296	145	3	47.0	57.003378378378379	43.669868571121114	16873	18.607852935791016	20.466981887817383	267.0	B	Blank	0	untreated	20150902	1.3	0.5	20.54	1.402	20150902_JanusFITC particle perfusion_short chamber_0p5 dynpcm2001.avi
28873141	6050	290.5	80.5	10.42795467376709	272	135	3	42.0	49.408088235294116	36.240805233772264	13439	17.37001609802246	18.80773162841797	244.5	B	Blank	0	untreated	20150902	1.3	0.5	20.54	1.402	20150902_JanusFITC particle perfusion_short chamber_0p5 dynpcm2001.avi
28873141	6054	213.3346405029297	81.85826873779297	10.719191551208496	288	146	3	50.0	58.645833333333336	45.121128450415419	16890	18.02251434326172	19.529685974121094	260.0	B	Blank	0	untreated	20150902	1.3	0.5	20.54	1.402	20150902_JanusFITC particle perfusion_short chamber_0p5 dynpcm2001.avi
28873141	6051	270.3494567871094	81.252685546875	10.13548469543457	252	144	3	47.0	59.194444444444443	46.634745554632609	14917	16.39935874938965	19.280637741088867	225.5	B	Blank	0	untreated	20150902	1.3	0.5	20.54	1.402	20150902_JanusFITC particle perfusion_short chamber_0p5 dynpcm2001.avi
28873141	6058	127.0	83.0	10.144323348999023	263	142	3	50.0	58.136882129277566	43.353751893078858	15290	16.051753997802734	19.401079177856445	236.0	B	Blank	0	untreated	20150902	1.3	0.5	20.54	1.402	20150902_JanusFITC particle perfusion_short chamber_0p5 dynpcm2001.avi
28873141	6046	364.9545593261719	79.5	9.989953994750977	253	141	3	45.0	52.146245059288539	39.890045958018554	13193	16.248083114624023	19.32341766357422	227.0	B	Blank	0	untreated	20150902	1.3	0.5	20.54	1.402	20150902_JanusFITC particle perfusion_short chamber_0p5 dynpcm2001.avi
28873141	6048	333.8580322265625	79.89506530761719	10.58256721496582	270	142	4	41.0	48.288888888888891	36.853034784661979	13038	17.708988189697266	19.06438636779785	242.5	B	Blank	0	untreated	20150902	1.3	0.5	20.54	1.402	20150902_JanusFITC particle perfusion_short chamber_0p5 dynpcm2001.avi
28873141	6060	94.51459503173828	83.12043762207031	10.800679206848145	295	145	3	46.0	59.138983050847457	46.035406480374135	17446	18.862247467041016	20.586612701416016	266.5	B	Blank	0	untreated	20150902	1.3	0.5	20.54	1.402	20150902_JanusFITC particle perfusion_short chamber_0p5 dynpcm2001.avi
28873141	6059	105.8255844116211	83.27906799316406	10.426958084106445	274	144	3	50.0	60.693430656934304	47.86401998786225	16630	18.135574340820312	19.603153228759766	246.5	B	Blank	0	untreated	20150902	1.3	0.5	20.54	1.402	20150902_JanusFITC particle perfusion_short chamber_0p5 dynpcm2001.avi
28873141	6055	193.0	82.5	10.616996765136719	247	143	4	47.0	58.979757085020246	46.809411956510104	14568	13.58670711517334	21.277061462402344	220.0	B	Blank	0	untreated	20150902	1.3	0.5	20.54	1.402	20150902_JanusFITC particle perfusion_short chamber_0p5 dynpcm2001.avi
28873141	6041	465.5	77.5	10.42795467376709	260	105	5	35.0	39.980769230769234	25.921397742921691	10395	17.53011703491211	18.123394012451172	233.0	B	Blank	0	untreated	20150902	1.3	0.5	20.54	1.402	20150902_JanusFITC particle perfusion_short chamber_0p5 dynpcm2001.avi
28873141	6057	147.8795623779297	82.51459503173828	10.800675392150879	291	144	2	46.0	52.656357388316152	39.199009198276549	15323	18.63675880432129	19.362560272216797	262.5	B	Blank	0	untreated	20150902	1.3	0.5	20.54	1.402	20150902_JanusFITC particle perfusion_short chamber_0p5 dynpcm2001.avi
28873141	6047	344.5	79.5	10.427955627441406	252	142	4	41.0	51.511904761904759	39.351638410341081	12981	14.97808837890625	20.129108428955078	225.5	B	Blank	0	untreated	20150902	1.3	0.5	20.54	1.402	20150902_JanusFITC particle perfusion_short chamber_0p5 dynpcm2001.avi
28873141	6042	445.5833435058594	78.0	9.412361145019531	223	140	3	41.0	49.134529147982065	37.386717631688015	10957	14.07241439819336	19.078659057617188	198.0	B	Blank	0	untreated	20150902	1.3	0.5	20.54	1.402	20150902_JanusFITC particle perfusion_short chamber_0p5 dynpcm2001.avi
28873141	6045	388.5766296386719	79.28543853759766	10.662610054016113	286	144	3	41.0	50.82167832167832	39.546109477489871	14535	17.885997772216797	19.556598663330078	257.5	B	Blank	0	untreated	20150902	1.3	0.5	20.54	1.402	20150902_JanusFITC particle perfusion_short chamber_0p5 dynpcm2001.avi
28873141	6052	235.73973083496094	81.31507110595703	11.105999946594238	303	145	3	47.0	55.706270627062707	43.714452152759144	16879	18.112916946411133	20.293886184692383	273.5	B	Blank	0	untreated	20150902	1.3	0.5	20.54	1.402	20150902_JanusFITC particle perfusion_short chamber_0p5 dynpcm2001.avi
28873141	6056	170.4729766845703	82.01351165771484	10.596770286560059	285	143	4	45.0	53.821052631578951	41.793052124838994	15339	17.696781158447266	19.382568359375	256.5	B	Blank	0	untreated	20150902	1.3	0.5	20.54	1.402	20150902_JanusFITC particle perfusion_short chamber_0p5 dynpcm2001.avi
28873141	6043	434.4545593261719	78.7272720336914	9.667704582214355	226	142	3	44.0	54.252212389380531	42.742107064863703	12261	14.075041770935059	20.061321258544922	200.5	B	Blank	0	untreated	20150902	1.3	0.5	20.54	1.402	20150902_JanusFITC particle perfusion_short chamber_0p5 dynpcm2001.avi
28873141	6044	411.73077392578125	78.42308044433594	10.586286544799805	281	144	5	41.0	49.704626334519574	40.251897414916293	13967	18.68946647644043	19.357667922973633	253.0	B	Blank	0	untreated	20150902	1.3	0.5	20.54	1.402	20150902_JanusFITC particle perfusion_short chamber_0p5 dynpcm2001.avi
[truncated: 2,719 more rows]
